# Supplementary material for: Secohellebrigeninamide
Source: Acta Crystallogr Sect E Struct Rep Online. 2012 Feb 10;68(Pt 3):o682. doi: 10.1107/S160053681200520X (PMC3295466; doi:10.1107/S160053681200520X)
Supplement: Supplementary file 1 [file e-68-0o682-sup1.cif]

##############################################################################
#                                                                            #
# This CIF contains the data in a paper accepted for publication in          #
# Acta Crystallographica Section E. It conforms to the requirements of       #
# Notes for Authors for Acta Crystallographica Section E, and has been       #
# peer reviewed under the auspices of the IUCr Commission on Journals.       #
#                                                                            #
# Full details of the Crystallographic Information File format               #
# are given in the paper "The Crystallographic Information File (CIF):       #
# a New Standard Archive File for Crystallography" by S. R. Hall, F. H.      #
# Allen and I. D. Brown [Acta Cryst. (1991), A47, 655-685].                  #
#                                                                            #
# The current version of the core CIF dictionary is obtainable from          #
# ftp://ftp.iucr.org/pub/cif_core.dic.                                       #
#                                                                            #
# Software is freely available for graphical display of the structure(s)     #
# in this CIF. For information consult the CIF software page                 #
# http://www.iucr.org/resources/cif/software.                                #
#                                                                            #
# This file may be used for bona fide research purposes within the           #
# scientific community so long as proper attribution is given to the journal # 
# article from which it was obtained.                                        #
#                                                                            #
##############################################################################
data_I
_audit_creation_method     SHELXL-97
_chemical_name_systematic
;
Secohellebrigeninamide
;
_chemical_name_common     ?
_chemical_formula_moiety     'C26 H37 N O5'
_chemical_formula_sum     'C26 H37 N O5'
_chemical_formula_iupac     'C26 H37 N O5'
_chemical_formula_weight     443.57
_chemical_melting_point     ?
_symmetry_cell_setting     monoclinic
_symmetry_space_group_name_H-M     'P 21'
_space_group_name_Hall     'P 2yb'
loop_
    _symmetry_equiv_pos_as_xyz
    'x, y, z'
    '-x, y+1/2, -z'
_cell_length_a     6.69420(10)
_cell_length_b     16.0580(4)
_cell_length_c     10.9672(3)
_cell_angle_alpha     90.00
_cell_angle_beta     98.693(2)
_cell_angle_gamma     90.00
_cell_volume     1165.38(5)
_cell_formula_units_Z     2
_cell_measurement_reflns_used     1847
_cell_measurement_theta_min     6.15
_cell_measurement_theta_max     62.6
_cell_measurement_temperature     291(2)
_exptl_crystal_description     block
_exptl_crystal_colour     colorless
_exptl_crystal_size_max     0.38
_exptl_crystal_size_mid     0.30
_exptl_crystal_size_min     0.25
_exptl_crystal_density_diffrn     1.264
_exptl_crystal_density_meas     ?
_exptl_crystal_density_method     'not measured'
_exptl_crystal_F_000     480
_exptl_absorpt_coefficient_mu     0.696
_exptl_absorpt_correction_type     multi-scan
_exptl_absorpt_process_details     '(SADABS; Sheldrick, 2004)'
_exptl_absorpt_correction_T_min     0.673
_exptl_absorpt_correction_T_max     1.000
_exptl_special_details
;
;
_diffrn_ambient_temperature     291(2)
_diffrn_radiation_type     CuK\a
_diffrn_radiation_wavelength     1.54184
_diffrn_radiation_source     'fine-focus sealed tube'
_diffrn_radiation_monochromator     graphite
_diffrn_measurement_device_type
                                'Oxford Diffraction Gemini S Ultra Sapphire CCD'
_diffrn_measurement_method     '\w scan'
_diffrn_detector_area_resol_mean     ?
_diffrn_reflns_number     3575
_diffrn_reflns_av_R_equivalents     0.0206
_diffrn_reflns_av_sigmaI/netI     0.0313
_diffrn_reflns_theta_min     5.51
_diffrn_reflns_theta_max     62.72
_diffrn_reflns_theta_full     62.72
_diffrn_measured_fraction_theta_max     0.974
_diffrn_measured_fraction_theta_full     0.974
_diffrn_reflns_limit_h_min     -2
_diffrn_reflns_limit_h_max     7
_diffrn_reflns_limit_k_min     -18
_diffrn_reflns_limit_k_max     16
_diffrn_reflns_limit_l_min     -12
_diffrn_reflns_limit_l_max     11
_diffrn_standards_number     0
_diffrn_standards_interval_count     .
_diffrn_standards_interval_time     .
_diffrn_standards_decay_%     0
_refine_special_details
;
Refinement of <i>F</i>^2^ against ALL reflections. The weighted <i>R</i>-factor
<i>wR</i> and goodness of fit <i>S</i> are based on <i>F</i>^2^, conventional
<i>R</i>-factors <i>R</i> are based on <i>F</i>, with <i>F</i> set to zero for
negative <i>F</i>^2^. The threshold expression of <i>F</i>^2^ >
\s(<i>F</i>^2^) is used only for calculating <i>R</i>-factors(gt) <i>etc</i>.
and is not relevant to the choice of reflections for refinement.
<i>R</i>-factors based on <i>F</i>^2^ are statistically about twice as large
as those based on <i>F</i>, and <i>R</i>- factors based on ALL data will be
even larger.
;
_reflns_number_total     2534
_reflns_number_gt     2431
_reflns_threshold_expression     I>2sigma(I)
_refine_ls_structure_factor_coef     Fsqd
_refine_ls_matrix_type     full
_refine_ls_R_factor_all     0.0471
_refine_ls_R_factor_gt     0.0458
_refine_ls_wR_factor_gt     0.1279
_refine_ls_wR_factor_ref     0.1298
_refine_ls_goodness_of_fit_ref     1.036
_refine_ls_restrained_S_all     1.036
_refine_ls_number_reflns     2534
_refine_ls_number_parameters     293
_refine_ls_number_restraints     1
_refine_ls_hydrogen_treatment     constr
_refine_ls_weighting_scheme     calc
_refine_ls_weighting_details
         'calc w=1/[\s^2^(Fo^2^)+(0.0899P)^2^+0.1076P] where P=(Fo^2^+2Fc^2^)/3'
_atom_sites_solution_hydrogens     geom
_atom_sites_solution_primary     direct
_atom_sites_solution_secondary     difmap
_refine_ls_shift/su_max     0.000
_refine_ls_shift/su_mean     0.000
_refine_diff_density_max     0.179
_refine_diff_density_min     -0.157
_refine_ls_extinction_method     none
_refine_ls_extinction_coef     ?
_refine_ls_abs_structure_Flack     -0.3(3)
loop_
    _atom_type_symbol
    _atom_type_description
    _atom_type_scat_dispersion_real
    _atom_type_scat_dispersion_imag
    _atom_type_scat_source
    'C' 'C' 0.0181 0.0091
                         'International Tables Vol C Tables 4.2.6.8 and 6.1.1.4'
    'H' 'H' 0.0000 0.0000
                         'International Tables Vol C Tables 4.2.6.8 and 6.1.1.4'
    'N' 'N' 0.0311 0.0180
                         'International Tables Vol C Tables 4.2.6.8 and 6.1.1.4'
    'O' 'O' 0.0492 0.0322
                         'International Tables Vol C Tables 4.2.6.8 and 6.1.1.4'
_computing_data_collection     'CrysAlis PRO (Agilent, 2011)'
_computing_cell_refinement     'CrysAlis PRO (Agilent, 2011)'
_computing_data_reduction     'XPREP in SHELXTL (Sheldrick, 2008)'
_computing_structure_solution     'SHELXTL (Sheldrick, 2008)'
_computing_structure_refinement     'SHELXTL (Sheldrick, 2008)'
_computing_molecular_graphics     'XP in SHELXTL (Sheldrick, 2008)'
_computing_publication_material     'SHELXTL (Sheldrick, 2008)'
loop_
    _atom_site_type_symbol
    _atom_site_label
    _atom_site_fract_x
    _atom_site_fract_y
    _atom_site_fract_z
    _atom_site_U_iso_or_equiv
    _atom_site_adp_type
    _atom_site_calc_flag
    _atom_site_refinement_flags
    _atom_site_occupancy
    _atom_site_symmetry_multiplicity
    _atom_site_disorder_assembly
    _atom_site_disorder_group
    O O1 0.3441(4) 1.40909(16) 0.1536(2) 0.0750(6) Uani d . 1 1 . .
    H H1A 0.4127 1.4495 0.1793 0.113 Uiso calc R 1 1 . .
    O O2 0.0185(3) 1.30160(16) 0.1275(2) 0.0737(7) Uani d . 1 1 . .
    H H2A 0.0758 1.3465 0.1413 0.111 Uiso calc R 1 1 . .
    O O3 -0.0767(8) 1.1408(4) 0.3299(6) 0.1087(18) Uani d P 0.608(10) 1 A 1
    O O3A -0.0065(11) 1.2140(6) 0.4159(9) 0.1087(18) Uani d P 0.39 1 A 2
    O O4 0.2368(3) 0.91532(13) 0.12249(17) 0.0530(5) Uani d . 1 1 . .
    O O5 0.5706(4) 0.54857(15) 0.2410(3) 0.0815(7) Uani d . 1 1 . .
    N N1 0.9026(4) 0.56933(19) 0.3016(3) 0.0666(7) Uani d . 1 1 . .
    C C1 0.3354(5) 1.2767(2) 0.3439(3) 0.0618(8) Uani d . 1 1 . .
    H H1B 0.2441 1.3234 0.3468 0.074 Uiso calc R 1 1 . .
    H H1C 0.3765 1.2577 0.4279 0.074 Uiso calc R 1 1 . .
    C C2 0.5202(5) 1.3069(3) 0.2931(3) 0.0712(9) Uani d . 1 1 . .
    H H2B 0.5820 1.3521 0.3440 0.085 Uiso calc R 1 1 . .
    H H2C 0.6177 1.2619 0.2968 0.085 Uiso calc R 1 1 . .
    C C3 0.4688(5) 1.3362(2) 0.1624(3) 0.0674(9) Uani d . 1 1 . .
    H H3A 0.5939 1.3489 0.1298 0.081 Uiso calc R 1 1 . .
    C C4 0.3537(5) 1.2682(2) 0.0838(3) 0.0634(8) Uani d . 1 1 . .
    H H4A 0.3137 1.2896 0.0010 0.076 Uiso calc R 1 1 . .
    H H4B 0.4445 1.2217 0.0784 0.076 Uiso calc R 1 1 . .
    C C5 0.1669(4) 1.2363(2) 0.1317(3) 0.0560(7) Uani d . 1 1 . .
    C C6 0.0671(5) 1.1673(2) 0.0493(3) 0.0671(9) Uani d . 1 1 . .
    H H6A -0.0642 1.1554 0.0724 0.080 Uiso calc R 1 1 . .
    H H6B 0.0456 1.1868 -0.0354 0.080 Uiso calc R 1 1 . .
    C C7 0.1889(6) 1.0873(2) 0.0561(3) 0.0644(8) Uani d . 1 1 . .
    H H7A 0.3133 1.0969 0.0231 0.077 Uiso calc R 1 1 . .
    H H7B 0.1125 1.0450 0.0058 0.077 Uiso calc R 1 1 . .
    C C8 0.2392(4) 1.05563(19) 0.1893(2) 0.0473(6) Uani d . 1 1 . .
    H H8A 0.1111 1.0420 0.2177 0.057 Uiso calc R 1 1 . .
    C C9 0.3438(4) 1.12326(18) 0.2759(2) 0.0483(6) Uani d . 1 1 . .
    H H9A 0.4721 1.1361 0.2472 0.058 Uiso calc R 1 1 . .
    C C10 0.2204(4) 1.2060(2) 0.2691(2) 0.0515(7) Uani d . 1 1 A .
    C C11 0.3965(5) 1.0893(2) 0.4077(2) 0.0599(8) Uani d . 1 1 . .
    H H11A 0.4701 1.1314 0.4598 0.072 Uiso calc R 1 1 . .
    H H11B 0.2728 1.0772 0.4403 0.072 Uiso calc R 1 1 . .
    C C12 0.5241(5) 1.0104(2) 0.4113(3) 0.0613(8) Uani d . 1 1 . .
    H H12A 0.5511 0.9903 0.4955 0.074 Uiso calc R 1 1 . .
    H H12B 0.6528 1.0240 0.3857 0.074 Uiso calc R 1 1 . .
    C C13 0.4233(4) 0.94111(19) 0.3285(2) 0.0497(6) Uani d . 1 1 . .
    C C14 0.3650(4) 0.97681(19) 0.1972(2) 0.0445(6) Uani d . 1 1 . .
    C C15 0.5674(4) 0.9822(2) 0.1456(3) 0.0545(7) Uani d . 1 1 . .
    H H15A 0.5486 0.9665 0.0592 0.065 Uiso calc R 1 1 . .
    H H15B 0.6208 1.0384 0.1535 0.065 Uiso calc R 1 1 . .
    C C16 0.7123(4) 0.9212(2) 0.2229(3) 0.0598(8) Uani d . 1 1 . .
    H H16A 0.8179 0.9508 0.2760 0.072 Uiso calc R 1 1 . .
    H H16B 0.7739 0.8835 0.1704 0.072 Uiso calc R 1 1 . .
    C C17 0.5736(4) 0.8739(2) 0.2993(3) 0.0520(6) Uani d . 1 1 . .
    H H17A 0.6491 0.8492 0.3741 0.062 Uiso calc R 1 1 . .
    C C18 0.2473(5) 0.9056(3) 0.3841(3) 0.0682(9) Uani d . 1 1 . .
    H H18A 0.1603 0.9501 0.4018 0.102 Uiso calc R 1 1 . .
    H H18B 0.2976 0.8766 0.4590 0.102 Uiso calc R 1 1 . .
    H H18C 0.1727 0.8677 0.3267 0.102 Uiso calc R 1 1 . .
    C C19 0.0265(6) 1.1947(3) 0.3181(4) 0.0756(10) Uani d . 1 1 . .
    H H19A -0.0214 1.2446 0.3458 0.091 Uiso calc PR 0.608(10) 1 A 1
    H H19B -0.0789 1.1699 0.2657 0.091 Uiso calc PR 0.392(10) 1 A 2
    C C20 0.4571(4) 0.8096(2) 0.2173(3) 0.0509(7) Uani d . 1 1 . .
    C C21 0.2995(4) 0.83593(19) 0.1362(3) 0.0533(7) Uani d . 1 1 . .
    H H21A 0.2281 0.7961 0.0855 0.064 Uiso calc R 1 1 . .
    C C22 0.5116(4) 0.7228(2) 0.2182(3) 0.0519(7) Uani d . 1 1 . .
    H H22A 0.4238 0.6878 0.1682 0.062 Uiso calc R 1 1 . .
    C C23 0.6737(4) 0.6871(2) 0.2826(3) 0.0533(7) Uani d . 1 1 . .
    H H23A 0.7655 0.7195 0.3343 0.064 Uiso calc R 1 1 . .
    C C24 0.7095(5) 0.5968(2) 0.2728(3) 0.0584(7) Uani d . 1 1 . .
    C C25 0.9418(7) 0.4814(3) 0.2967(6) 0.1014(15) Uani d . 1 1 . .
    H H25A 0.8161 0.4518 0.2801 0.152 Uiso calc R 1 1 . .
    H H25B 1.0148 0.4634 0.3744 0.152 Uiso calc R 1 1 . .
    H H25C 1.0208 0.4703 0.2324 0.152 Uiso calc R 1 1 . .
    C C26 1.0793(5) 0.6229(3) 0.3278(4) 0.0850(12) Uani d . 1 1 . .
    H H26A 1.0369 0.6799 0.3291 0.127 Uiso calc R 1 1 . .
    H H26B 1.1632 0.6156 0.2649 0.127 Uiso calc R 1 1 . .
    H H26C 1.1543 0.6084 0.4065 0.127 Uiso calc R 1 1 . .
loop_
    _atom_site_aniso_label
    _atom_site_aniso_U_11
    _atom_site_aniso_U_22
    _atom_site_aniso_U_33
    _atom_site_aniso_U_12
    _atom_site_aniso_U_13
    _atom_site_aniso_U_23
    O1 0.0879(15) 0.0492(13) 0.0877(15) -0.0031(12) 0.0124(12) -0.0062(12)
    O2 0.0705(12) 0.0510(13) 0.0906(16) 0.0170(12) -0.0169(11) -0.0032(13)
    O3 0.091(3) 0.098(4) 0.147(4) 0.003(3) 0.050(3) 0.008(3)
    O3A 0.091(3) 0.098(4) 0.147(4) 0.003(3) 0.050(3) 0.008(3)
    O4 0.0530(10) 0.0431(11) 0.0563(10) -0.0014(9) -0.0130(8) -0.0010(9)
    O5 0.0729(14) 0.0478(14) 0.122(2) -0.0068(13) 0.0100(13) -0.0097(15)
    N1 0.0637(15) 0.0555(16) 0.0823(17) 0.0165(13) 0.0171(12) 0.0104(14)
    C1 0.0785(19) 0.0551(19) 0.0496(14) 0.0123(15) 0.0023(13) -0.0106(14)
    C2 0.0645(17) 0.062(2) 0.080(2) -0.0001(17) -0.0106(15) -0.0223(19)
    C3 0.0655(17) 0.060(2) 0.079(2) -0.0063(16) 0.0204(15) -0.0040(17)
    C4 0.085(2) 0.0552(18) 0.0507(14) 0.0045(16) 0.0126(13) -0.0032(14)
    C5 0.0621(15) 0.0452(16) 0.0545(15) 0.0085(14) -0.0114(12) 0.0027(14)
    C6 0.079(2) 0.0498(19) 0.0622(17) 0.0052(17) -0.0229(15) 0.0032(16)
    C7 0.088(2) 0.0491(18) 0.0469(14) 0.0056(16) -0.0193(13) -0.0018(14)
    C8 0.0463(12) 0.0452(15) 0.0460(13) 0.0063(12) -0.0065(10) 0.0009(12)
    C9 0.0524(13) 0.0479(16) 0.0415(13) 0.0067(12) -0.0027(10) -0.0028(12)
    C10 0.0534(14) 0.0478(16) 0.0516(14) 0.0081(13) 0.0027(11) 0.0007(13)
    C11 0.0778(18) 0.0543(18) 0.0423(13) 0.0158(16) -0.0083(12) -0.0046(13)
    C12 0.0705(17) 0.0562(19) 0.0494(14) 0.0096(16) -0.0157(13) -0.0019(14)
    C13 0.0492(13) 0.0487(16) 0.0463(13) 0.0076(13) -0.0091(10) 0.0006(12)
    C14 0.0426(12) 0.0424(14) 0.0451(13) -0.0002(12) -0.0041(10) -0.0032(11)
    C15 0.0557(14) 0.0477(16) 0.0611(15) -0.0030(14) 0.0123(12) -0.0072(14)
    C16 0.0442(13) 0.0497(18) 0.0839(19) -0.0017(13) 0.0047(12) -0.0115(16)
    C17 0.0474(12) 0.0474(15) 0.0558(14) 0.0046(13) -0.0097(11) -0.0012(14)
    C18 0.0688(17) 0.076(2) 0.0592(16) 0.0125(18) 0.0086(13) 0.0127(16)
    C19 0.067(2) 0.067(2) 0.099(3) 0.0136(19) 0.0331(19) 0.006(2)
    C20 0.0450(12) 0.0463(16) 0.0586(16) 0.0016(12) -0.0012(11) 0.0023(13)
    C21 0.0546(14) 0.0414(15) 0.0601(16) -0.0046(13) -0.0038(12) -0.0011(13)
    C22 0.0543(14) 0.0408(15) 0.0597(14) -0.0028(13) 0.0054(11) -0.0013(13)
    C23 0.0528(14) 0.0448(17) 0.0614(16) 0.0028(13) 0.0059(12) -0.0001(13)
    C24 0.0641(16) 0.0458(17) 0.0671(17) 0.0049(15) 0.0159(13) 0.0026(14)
    C25 0.097(3) 0.056(2) 0.158(4) 0.024(2) 0.041(3) 0.012(3)
    C26 0.0605(19) 0.081(3) 0.112(3) 0.0096(19) 0.0097(17) 0.012(2)
_geom_special_details
;
All e.s.d.'s (except the e.s.d. in the dihedral angle between two l.s. planes)
are estimated using the full covariance matrix. The cell e.s.d.'s are taken
into account individually in the estimation of e.s.d.'s in distances, angles
and torsion angles; correlations between e.s.d.'s in cell parameters are only
used when they are defined by crystal symmetry. An approximate (isotropic)
treatment of cell e.s.d.'s is used for estimating e.s.d.'s involving l.s.
planes.
;
loop_
    _geom_bond_atom_site_label_1
    _geom_bond_atom_site_label_2
    _geom_bond_site_symmetry_2
    _geom_bond_distance
    _geom_bond_publ_flag
    O1 C3 . 1.432(4) ?
    O1 H1A . 0.8200 ?
    O2 C5 . 1.440(4) ?
    O2 H2A . 0.8200 ?
    O3 C19 . 1.127(7) ?
    O3A C19 . 1.169(10) ?
    O4 C21 . 1.343(4) ?
    O4 C14 . 1.473(3) ?
    O5 C24 . 1.219(4) ?
    N1 C24 . 1.357(4) ?
    N1 C25 . 1.439(5) ?
    N1 C26 . 1.455(5) ?
    C1 C2 . 1.511(5) ?
    C1 C10 . 1.538(5) ?
    C1 H1B . 0.9700 ?
    C1 H1C . 0.9700 ?
    C2 C3 . 1.500(5) ?
    C2 H2B . 0.9700 ?
    C2 H2C . 0.9700 ?
    C3 C4 . 1.526(5) ?
    C3 H3A . 0.9800 ?
    C4 C5 . 1.517(5) ?
    C4 H4A . 0.9700 ?
    C4 H4B . 0.9700 ?
    C5 C6 . 1.519(4) ?
    C5 C10 . 1.572(4) ?
    C6 C7 . 1.518(5) ?
    C6 H6A . 0.9700 ?
    C6 H6B . 0.9700 ?
    C7 C8 . 1.534(4) ?
    C7 H7A . 0.9700 ?
    C7 H7B . 0.9700 ?
    C8 C14 . 1.515(4) ?
    C8 C9 . 1.540(4) ?
    C8 H8A . 0.9800 ?
    C9 C11 . 1.535(4) ?
    C9 C10 . 1.560(4) ?
    C9 H9A . 0.9800 ?
    C10 C19 . 1.489(5) ?
    C11 C12 . 1.525(4) ?
    C11 H11A . 0.9700 ?
    C11 H11B . 0.9700 ?
    C12 C13 . 1.528(4) ?
    C12 H12A . 0.9700 ?
    C12 H12B . 0.9700 ?
    C13 C18 . 1.517(5) ?
    C13 C17 . 1.543(4) ?
    C13 C14 . 1.544(4) ?
    C14 C15 . 1.548(4) ?
    C15 C16 . 1.540(5) ?
    C15 H15A . 0.9700 ?
    C15 H15B . 0.9700 ?
    C16 C17 . 1.541(5) ?
    C16 H16A . 0.9700 ?
    C16 H16B . 0.9700 ?
    C17 C20 . 1.506(4) ?
    C17 H17A . 0.9800 ?
    C18 H18A . 0.9600 ?
    C18 H18B . 0.9600 ?
    C18 H18C . 0.9600 ?
    C19 H19A . 0.9300 ?
    C19 H19B . 0.9300 ?
    C20 C21 . 1.342(4) ?
    C20 C22 . 1.441(4) ?
    C21 H21A . 0.9300 ?
    C22 C23 . 1.331(4) ?
    C22 H22A . 0.9300 ?
    C23 C24 . 1.477(4) ?
    C23 H23A . 0.9300 ?
    C25 H25A . 0.9600 ?
    C25 H25B . 0.9600 ?
    C25 H25C . 0.9600 ?
    C26 H26A . 0.9600 ?
    C26 H26B . 0.9600 ?
    C26 H26C . 0.9600 ?
loop_
    _geom_angle_atom_site_label_1
    _geom_angle_atom_site_label_2
    _geom_angle_atom_site_label_3
    _geom_angle_site_symmetry_1
    _geom_angle_site_symmetry_3
    _geom_angle
    _geom_angle_publ_flag
    C3 O1 H1A . . 109.5 ?
    C5 O2 H2A . . 109.5 ?
    C21 O4 C14 . . 115.3(2) ?
    C24 N1 C25 . . 118.9(3) ?
    C24 N1 C26 . . 124.9(3) ?
    C25 N1 C26 . . 116.1(3) ?
    C2 C1 C10 . . 114.3(3) ?
    C2 C1 H1B . . 108.7 ?
    C10 C1 H1B . . 108.7 ?
    C2 C1 H1C . . 108.7 ?
    C10 C1 H1C . . 108.7 ?
    H1B C1 H1C . . 107.6 ?
    C3 C2 C1 . . 111.8(3) ?
    C3 C2 H2B . . 109.3 ?
    C1 C2 H2B . . 109.3 ?
    C3 C2 H2C . . 109.3 ?
    C1 C2 H2C . . 109.3 ?
    H2B C2 H2C . . 107.9 ?
    O1 C3 C2 . . 111.6(3) ?
    O1 C3 C4 . . 107.9(3) ?
    C2 C3 C4 . . 109.7(3) ?
    O1 C3 H3A . . 109.2 ?
    C2 C3 H3A . . 109.2 ?
    C4 C3 H3A . . 109.2 ?
    C5 C4 C3 . . 114.7(3) ?
    C5 C4 H4A . . 108.6 ?
    C3 C4 H4A . . 108.6 ?
    C5 C4 H4B . . 108.6 ?
    C3 C4 H4B . . 108.6 ?
    H4A C4 H4B . . 107.6 ?
    O2 C5 C4 . . 110.1(3) ?
    O2 C5 C6 . . 105.8(2) ?
    C4 C5 C6 . . 110.6(3) ?
    O2 C5 C10 . . 108.2(2) ?
    C4 C5 C10 . . 110.8(2) ?
    C6 C5 C10 . . 111.2(3) ?
    C7 C6 C5 . . 113.8(2) ?
    C7 C6 H6A . . 108.8 ?
    C5 C6 H6A . . 108.8 ?
    C7 C6 H6B . . 108.8 ?
    C5 C6 H6B . . 108.8 ?
    H6A C6 H6B . . 107.7 ?
    C6 C7 C8 . . 111.5(3) ?
    C6 C7 H7A . . 109.3 ?
    C8 C7 H7A . . 109.3 ?
    C6 C7 H7B . . 109.3 ?
    C8 C7 H7B . . 109.3 ?
    H7A C7 H7B . . 108.0 ?
    C14 C8 C7 . . 111.8(2) ?
    C14 C8 C9 . . 110.88(19) ?
    C7 C8 C9 . . 111.6(2) ?
    C14 C8 H8A . . 107.4 ?
    C7 C8 H8A . . 107.4 ?
    C9 C8 H8A . . 107.4 ?
    C11 C9 C8 . . 110.4(2) ?
    C11 C9 C10 . . 113.1(2) ?
    C8 C9 C10 . . 112.5(2) ?
    C11 C9 H9A . . 106.8 ?
    C8 C9 H9A . . 106.8 ?
    C10 C9 H9A . . 106.8 ?
    C19 C10 C1 . . 106.9(3) ?
    C19 C10 C9 . . 111.3(3) ?
    C1 C10 C9 . . 112.6(2) ?
    C19 C10 C5 . . 107.4(2) ?
    C1 C10 C5 . . 107.8(3) ?
    C9 C10 C5 . . 110.6(2) ?
    C12 C11 C9 . . 111.5(2) ?
    C12 C11 H11A . . 109.3 ?
    C9 C11 H11A . . 109.3 ?
    C12 C11 H11B . . 109.3 ?
    C9 C11 H11B . . 109.3 ?
    H11A C11 H11B . . 108.0 ?
    C11 C12 C13 . . 113.2(2) ?
    C11 C12 H12A . . 108.9 ?
    C13 C12 H12A . . 108.9 ?
    C11 C12 H12B . . 108.9 ?
    C13 C12 H12B . . 108.9 ?
    H12A C12 H12B . . 107.7 ?
    C18 C13 C12 . . 109.6(3) ?
    C18 C13 C17 . . 113.0(3) ?
    C12 C13 C17 . . 113.0(2) ?
    C18 C13 C14 . . 114.3(2) ?
    C12 C13 C14 . . 108.1(2) ?
    C17 C13 C14 . . 98.5(2) ?
    O4 C14 C8 . . 104.82(18) ?
    O4 C14 C13 . . 108.3(2) ?
    C8 C14 C13 . . 115.1(2) ?
    O4 C14 C15 . . 107.6(2) ?
    C8 C14 C15 . . 116.2(3) ?
    C13 C14 C15 . . 104.5(2) ?
    C16 C15 C14 . . 106.0(2) ?
    C16 C15 H15A . . 110.5 ?
    C14 C15 H15A . . 110.5 ?
    C16 C15 H15B . . 110.5 ?
    C14 C15 H15B . . 110.5 ?
    H15A C15 H15B . . 108.7 ?
    C15 C16 C17 . . 103.4(2) ?
    C15 C16 H16A . . 111.1 ?
    C17 C16 H16A . . 111.1 ?
    C15 C16 H16B . . 111.1 ?
    C17 C16 H16B . . 111.1 ?
    H16A C16 H16B . . 109.0 ?
    C20 C17 C16 . . 108.3(2) ?
    C20 C17 C13 . . 107.9(2) ?
    C16 C17 C13 . . 103.5(3) ?
    C20 C17 H17A . . 112.2 ?
    C16 C17 H17A . . 112.2 ?
    C13 C17 H17A . . 112.2 ?
    C13 C18 H18A . . 109.5 ?
    C13 C18 H18B . . 109.5 ?
    H18A C18 H18B . . 109.5 ?
    C13 C18 H18C . . 109.5 ?
    H18A C18 H18C . . 109.5 ?
    H18B C18 H18C . . 109.5 ?
    O3 C19 O3A . . 83.9(6) ?
    O3 C19 C10 . . 135.9(5) ?
    O3A C19 C10 . . 126.5(6) ?
    O3 C19 H19A . . 112.1 ?
    O3A C19 H19A . . 49.4 ?
    C10 C19 H19A . . 112.1 ?
    O3 C19 H19B . . 47.2 ?
    O3A C19 H19B . . 116.8 ?
    C10 C19 H19B . . 116.8 ?
    H19A C19 H19B . . 107.7 ?
    C21 C20 C22 . . 118.8(3) ?
    C21 C20 C17 . . 117.7(3) ?
    C22 C20 C17 . . 123.4(2) ?
    C20 C21 O4 . . 125.0(3) ?
    C20 C21 H21A . . 117.5 ?
    O4 C21 H21A . . 117.5 ?
    C23 C22 C20 . . 127.3(3) ?
    C23 C22 H22A . . 116.4 ?
    C20 C22 H22A . . 116.4 ?
    C22 C23 C24 . . 120.8(3) ?
    C22 C23 H23A . . 119.6 ?
    C24 C23 H23A . . 119.6 ?
    O5 C24 N1 . . 121.3(3) ?
    O5 C24 C23 . . 121.3(3) ?
    N1 C24 C23 . . 117.5(3) ?
    N1 C25 H25A . . 109.5 ?
    N1 C25 H25B . . 109.5 ?
    H25A C25 H25B . . 109.5 ?
    N1 C25 H25C . . 109.5 ?
    H25A C25 H25C . . 109.5 ?
    H25B C25 H25C . . 109.5 ?
    N1 C26 H26A . . 109.5 ?
    N1 C26 H26B . . 109.5 ?
    H26A C26 H26B . . 109.5 ?
    N1 C26 H26C . . 109.5 ?
    H26A C26 H26C . . 109.5 ?
    H26B C26 H26C . . 109.5 ?
loop_
    _geom_torsion_atom_site_label_1
    _geom_torsion_atom_site_label_2
    _geom_torsion_atom_site_label_3
    _geom_torsion_atom_site_label_4
    _geom_torsion_site_symmetry_1
    _geom_torsion_site_symmetry_2
    _geom_torsion_site_symmetry_3
    _geom_torsion_site_symmetry_4
    _geom_torsion
    _geom_torsion_publ_flag
    C10 C1 C2 C3 . . . . 57.5(4) ?
    C1 C2 C3 O1 . . . . 65.9(4) ?
    C1 C2 C3 C4 . . . . -53.7(4) ?
    O1 C3 C4 C5 . . . . -67.4(4) ?
    C2 C3 C4 C5 . . . . 54.5(4) ?
    C3 C4 C5 O2 . . . . 65.0(3) ?
    C3 C4 C5 C6 . . . . -178.4(3) ?
    C3 C4 C5 C10 . . . . -54.7(4) ?
    O2 C5 C6 C7 . . . . -171.6(3) ?
    C4 C5 C6 C7 . . . . 69.2(4) ?
    C10 C5 C6 C7 . . . . -54.3(4) ?
    C5 C6 C7 C8 . . . . 55.2(4) ?
    C6 C7 C8 C14 . . . . -178.7(3) ?
    C6 C7 C8 C9 . . . . -53.8(3) ?
    C14 C8 C9 C11 . . . . -53.4(3) ?
    C7 C8 C9 C11 . . . . -178.7(3) ?
    C14 C8 C9 C10 . . . . 179.2(2) ?
    C7 C8 C9 C10 . . . . 53.9(3) ?
    C2 C1 C10 C19 . . . . -170.2(3) ?
    C2 C1 C10 C9 . . . . 67.3(4) ?
    C2 C1 C10 C5 . . . . -55.0(3) ?
    C11 C9 C10 C19 . . . . -59.4(3) ?
    C8 C9 C10 C19 . . . . 66.6(3) ?
    C11 C9 C10 C1 . . . . 60.6(3) ?
    C8 C9 C10 C1 . . . . -173.4(2) ?
    C11 C9 C10 C5 . . . . -178.6(2) ?
    C8 C9 C10 C5 . . . . -52.7(3) ?
    O2 C5 C10 C19 . . . . 46.2(3) ?
    C4 C5 C10 C19 . . . . 167.0(3) ?
    C6 C5 C10 C19 . . . . -69.6(4) ?
    O2 C5 C10 C1 . . . . -68.6(3) ?
    C4 C5 C10 C1 . . . . 52.2(3) ?
    C6 C5 C10 C1 . . . . 175.6(2) ?
    O2 C5 C10 C9 . . . . 167.8(2) ?
    C4 C5 C10 C9 . . . . -71.4(3) ?
    C6 C5 C10 C9 . . . . 52.0(3) ?
    C8 C9 C11 C12 . . . . 55.2(3) ?
    C10 C9 C11 C12 . . . . -177.7(3) ?
    C9 C11 C12 C13 . . . . -57.2(4) ?
    C11 C12 C13 C18 . . . . -71.4(3) ?
    C11 C12 C13 C17 . . . . 161.6(3) ?
    C11 C12 C13 C14 . . . . 53.8(3) ?
    C21 O4 C14 C8 . . . . -166.9(2) ?
    C21 O4 C14 C13 . . . . -43.6(3) ?
    C21 O4 C14 C15 . . . . 68.8(3) ?
    C7 C8 C14 O4 . . . . -61.5(3) ?
    C9 C8 C14 O4 . . . . 173.3(2) ?
    C7 C8 C14 C13 . . . . 179.7(2) ?
    C9 C8 C14 C13 . . . . 54.5(3) ?
    C7 C8 C14 C15 . . . . 57.1(3) ?
    C9 C8 C14 C15 . . . . -68.1(3) ?
    C18 C13 C14 O4 . . . . -47.9(3) ?
    C12 C13 C14 O4 . . . . -170.2(2) ?
    C17 C13 C14 O4 . . . . 72.2(2) ?
    C18 C13 C14 C8 . . . . 69.0(4) ?
    C12 C13 C14 C8 . . . . -53.3(3) ?
    C17 C13 C14 C8 . . . . -170.9(2) ?
    C18 C13 C14 C15 . . . . -162.4(3) ?
    C12 C13 C14 C15 . . . . 75.3(3) ?
    C17 C13 C14 C15 . . . . -42.3(3) ?
    O4 C14 C15 C16 . . . . -93.9(3) ?
    C8 C14 C15 C16 . . . . 149.1(2) ?
    C13 C14 C15 C16 . . . . 21.1(3) ?
    C14 C15 C16 C17 . . . . 9.2(3) ?
    C15 C16 C17 C20 . . . . 78.0(3) ?
    C15 C16 C17 C13 . . . . -36.4(3) ?
    C18 C13 C17 C20 . . . . 55.1(3) ?
    C12 C13 C17 C20 . . . . -179.8(2) ?
    C14 C13 C17 C20 . . . . -66.0(3) ?
    C18 C13 C17 C16 . . . . 169.7(2) ?
    C12 C13 C17 C16 . . . . -65.2(3) ?
    C14 C13 C17 C16 . . . . 48.6(3) ?
    C1 C10 C19 O3 . . . . -147.7(7) ?
    C9 C10 C19 O3 . . . . -24.3(8) ?
    C5 C10 C19 O3 . . . . 96.8(7) ?
    C1 C10 C19 O3A . . . . -22.8(8) ?
    C9 C10 C19 O3A . . . . 100.6(7) ?
    C5 C10 C19 O3A . . . . -138.3(7) ?
    C16 C17 C20 C21 . . . . -77.4(3) ?
    C13 C17 C20 C21 . . . . 34.0(4) ?
    C16 C17 C20 C22 . . . . 99.9(3) ?
    C13 C17 C20 C22 . . . . -148.8(3) ?
    C22 C20 C21 O4 . . . . -177.6(3) ?
    C17 C20 C21 O4 . . . . -0.2(5) ?
    C14 O4 C21 C20 . . . . 5.0(4) ?
    C21 C20 C22 C23 . . . . 172.7(3) ?
    C17 C20 C22 C23 . . . . -4.5(5) ?
    C20 C22 C23 C24 . . . . -179.5(3) ?
    C25 N1 C24 O5 . . . . -1.4(5) ?
    C26 N1 C24 O5 . . . . 173.2(4) ?
    C25 N1 C24 C23 . . . . 178.1(4) ?
    C26 N1 C24 C23 . . . . -7.3(5) ?
    C22 C23 C24 O5 . . . . -24.2(5) ?
    C22 C23 C24 N1 . . . . 156.4(3) ?
loop_
    _geom_hbond_atom_site_label_D
    _geom_hbond_atom_site_label_H
    _geom_hbond_atom_site_label_A
    _geom_hbond_site_symmetry_A
    _geom_hbond_distance_DH
    _geom_hbond_distance_HA
    _geom_hbond_distance_DA
    _geom_hbond_angle_DHA
    O1 H1A O5 1_565 0.820 1.970 2.790(3) 178.4
    C25 H25C O1 1_645 0.96 2.64 3.513(3) 152
data_global
_journal_date_recd_electronic     2012-01-15
_journal_date_accepted     2012-02-06
_journal_name_full     'Acta Crystallographica, Section E'
_journal_year     2012
_journal_volume     68
_journal_issue      3
_journal_page_first     o682
_journal_page_last     o682
_journal_paper_category     QO
_journal_paper_doi     10.1107/S160053681200520X
_journal_coeditor_code     VM2153
_publ_contact_author_name     'Ren-Wang,Jiang'
_publ_contact_author_address
;
Guangdong Province Key Laboratory of Pharmacodynamic Constituents of
Traditional Chinese Medicine and New Drugs Research,
Institute of Traditional Chinese Medicine and Natural Products,
Jinan University,
Guangzhou 510632,
People's Republic of China
;
_publ_contact_author_email     trwjiang@jnu.edu.cn
_publ_contact_author_fax     '8620-85221559'
_publ_contact_author_phone     '8620-85221016'
_publ_section_title
;
Secohellebrigeninamide
;
loop_
    _publ_author_name
    _publ_author_address
    'Yuan, Xiao-Feng'
;
Guangdong Province Key Laboratory of Pharmacodynamic Constituents of
Traditional Chinese Medicine and New Drugs Research
Institute of Traditional Chinese Medicine and Natural Products
Jinan University
Guangzhou 510632
People's Republic of China
;
    'Tian, Hai-Yan'
;
Guangdong Province Key Laboratory of Pharmacodynamic Constituents of
Traditional Chinese Medicine and New Drugs Research
Institute of Traditional Chinese Medicine and Natural Products
Jinan University
Guangzhou 510632
People's Republic of China
;
    'Li, Jin-Hang'
;
Guangdong Province Key Laboratory of Pharmacodynamic Constituents of
Traditional Chinese Medicine and New Drugs Research
Institute of Traditional Chinese Medicine and Natural Products
Jinan University
Guangzhou 510632
People's Republic of China
;
    'Yu, Tong'
;
Guangdong Province Key Laboratory of Pharmacodynamic Constituents of
Traditional Chinese Medicine and New Drugs Research
Institute of Traditional Chinese Medicine and Natural Products
Jinan University
Guangzhou 510632
People's Republic of China
;
    'Jiang, Ren-Wang'
;
Guangdong Province Key Laboratory of Pharmacodynamic Constituents of
Traditional Chinese Medicine and New Drugs Research
Institute of Traditional Chinese Medicine and Natural Products
Jinan University
Guangzhou 510632
People's Republic of China
;
