# Supplementary material for: Secohellebrigeninamide
Source: Acta Crystallogr Sect E Struct Rep Online. 2012 Feb 10;68(Pt 3):o682. doi: 10.1107/S160053681200520X (PMC3295466; doi:10.1107/S160053681200520X)
Supplement: Supplementary file 2 [file e-68-0o682-Isup2.hkl]

# 
# h,k,l, Fc-squared, Fo-squared, sigma(Fo-squared) and status flag 
# 
data_I
_shelx_title ' XF15A in P2(1)' 
_shelx_refln_list_code          4 
_shelx_F_calc_maximum       50.40 
_exptl_crystal_F_000       480.00 
_reflns_d_resolution_high  0.8674 
 
loop_ 
 _symmetry_equiv_pos_as_xyz 
 'x, y, z' 
 '-x, y+1/2, -z' 
 
_cell_length_a     6.6942 
_cell_length_b    16.0580 
_cell_length_c    10.9672 
_cell_angle_alpha  90.000 
_cell_angle_beta   98.693 
_cell_angle_gamma  90.000 
 
_shelx_F_squared_multiplier     1.000 
 
loop_ 
 _refln_index_h 
 _refln_index_k 
 _refln_index_l 
 _refln_F_squared_calc 
 _refln_F_squared_meas 
 _refln_F_squared_sigma 
 _refln_observed_status 
   0 -18   0        9.48       10.53      1.10 o 
   1 -18   0       15.60       16.80      1.78 o 
   1 -17   0        1.45        0.88      0.38 o 
   2 -17   0        2.01        2.14      0.51 o 
   0 -16   0       50.48       42.16      2.57 o 
   1 -16   0        1.27        1.63      0.37 o 
   2 -16   0       37.53       41.99      2.43 o 
   1 -15   0        4.79        4.57      1.51 o 
   2 -15   0       13.12       12.34      0.94 o 
   0 -14   0      116.88      111.90      4.43 o 
   1 -14   0        9.82       12.01      0.96 o 
   2 -14   0      129.48      111.59      3.10 o 
   1 -13   0       19.15       18.85      1.99 o 
   2 -13   0      148.51      139.66      8.28 o 
   0 -12   0      128.62      132.72      4.60 o 
   1 -12   0        9.16        9.74      0.81 o 
   2 -12   0      212.75      201.51      7.77 o 
   1 -11   0       65.98       64.81      1.75 o 
   2 -11   0       68.78       66.20      2.17 o 
   0 -10   0      403.00      340.23      7.96 o 
   1 -10   0       54.90       71.31      2.11 o 
   2 -10   0       11.30       15.08      0.87 o 
   1  -9   0      273.86      285.71      6.08 o 
   2  -9   0      122.33      132.77      2.56 o 
   3  -9   0      181.45      149.02      3.76 o 
   4  -9   0      323.04      320.64      8.18 o 
   5  -9   0       22.33       20.46      1.72 o 
   0  -8   0      764.96      903.12     15.80 o 
   1  -8   0       33.71       43.62      1.69 o 
   2  -8   0       67.13       46.54      1.86 o 
   3  -8   0       99.66      113.32      2.40 o 
   4  -8   0      118.29      105.12      4.12 o 
   5  -8   0        0.13        1.41      0.56 o 
   1  -7   0      751.81      981.84     12.01 o 
   2  -7   0      823.78      946.86      9.88 o 
   3  -7   0       83.68       81.43      2.46 o 
   4  -7   0      429.56      405.08      9.60 o 
   5  -7   0      314.68      325.13      8.41 o 
   6  -7   0       18.22       19.56      1.61 o 
   0  -6   0      491.75      526.18      9.48 o 
   1  -6   0        7.86        8.28      0.51 o 
   2  -6   0     2540.65     2787.48     25.80 o 
   3  -6   0      196.54      205.96      4.11 o 
   4  -6   0       55.36       49.61      2.57 o 
   5  -6   0       21.12       20.94      1.78 o 
   6  -6   0       18.86       17.55      1.58 o 
   1  -5   0     1080.10     1040.96     12.15 o 
   2  -5   0       69.04       80.13      1.50 o 
   3  -5   0       98.77       79.89      2.20 o 
   4  -5   0       34.44       32.82      2.03 o 
   5  -5   0        3.21        3.70      0.79 o 
   6  -5   0       14.87       17.58      1.58 o 
   7  -5   0       11.50        8.86      0.96 o 
   0  -4   0      116.55      111.95      2.57 o 
   1  -4   0      833.24      847.01      9.89 o 
   2  -4   0      999.38     1019.96     13.17 o 
   3  -4   0      181.20      181.30      4.22 o 
   4  -4   0        2.61        2.68      0.59 o 
   5  -4   0       46.87       40.10      2.51 o 
   6  -4   0       42.17       45.12      2.68 o 
   7  -4   0        2.85        2.48      0.54 o 
   1  -3   0       86.19       69.90      1.72 o 
   2  -3   0      846.04      826.97      9.52 o 
   3  -3   0      365.59      423.20     13.39 o 
   5  -3   0        1.98        3.16      0.71 o 
   6  -3   0       70.54       76.90      3.67 o 
   7  -3   0       21.62       21.48      1.64 o 
   0  -2   0        6.93       10.27      0.42 o 
   2  -2   0      402.00      401.51      4.81 o 
   3  -2   0       62.70       56.84      1.37 o 
   5  -2   0       17.43       16.34      1.58 o 
   6  -2   0      147.13      152.00      5.50 o 
   7  -2   0       23.26       21.73      1.69 o 
   2  -1   0      549.55      599.69      9.60 o 
   3  -1   0      130.04      107.14      4.25 o 
   4  -1   0       47.63       44.17      2.03 o 
   5  -1   0       50.12       49.72      2.91 o 
   6  -1   0       32.03       33.05      2.43 o 
   7  -1   0       23.71       21.93      1.75 o 
   2   0   0      576.76      524.03      9.06 o 
   3   0   0      345.76      294.48      6.07 o 
   4   0   0      153.40      134.33      3.95 o 
   5   0   0        2.01        3.83      0.54 o 
   6   0   0        6.76        6.30      0.74 o 
   7   0   0        2.60        2.65      0.65 o 
   3   1   0      130.99      103.15      2.96 o 
   4   1   0       46.62       45.32      2.12 o 
   5   1   0       49.54       55.64      2.13 o 
   6   1   0       31.92       32.24      1.67 o 
   7   1   0       23.63       25.17      1.95 o 
   3   2   0       61.88       56.30      2.03 o 
   4   2   0      256.80      255.76      6.18 o 
   5   2   0       17.62       17.69      1.20 o 
   6   2   0      146.48      155.34      3.97 o 
   7   2   0       23.31       22.71      1.25 o 
   4   3   0       16.72       18.11      0.98 o 
   5   3   0        1.80        2.82      0.65 o 
   6   3   0       70.67       79.61      2.74 o 
   7   3   0       21.78       24.10      1.92 o 
   4   4   0        2.57        1.48      0.24 o 
   5   4   0       46.44       40.87      1.88 o 
   6   4   0       42.21       47.72      2.09 o 
   7   4   0        3.01        2.57      0.62 o 
   4   5   0       34.50       31.91      1.03 o 
   5   5   0        3.30        3.08      0.73 o 
   6   5   0       14.99       16.42      1.21 o 
   7   5   0       11.47       11.20      1.27 o 
   4   6   0       55.45       50.18      1.35 o 
   5   6   0       21.11       25.68      1.46 o 
   6   6   0       18.91       20.07      1.31 o 
   7   6   0        1.17        1.21      0.45 o 
   4   7   0      431.13      424.91     13.54 o 
   5   7   0      315.71      331.06      6.29 o 
   6   7   0       18.25       18.55      1.51 o 
   7   7   0        9.05        7.70      0.96 o 
   3   8   0       99.35      105.65      2.85 o 
   4   8   0      118.64      113.60      3.19 o 
   5   8   0        0.14        1.39      0.44 o 
   6   8   0        6.23        3.89      0.90 o 
   3   9   0      179.67      159.72      3.69 o 
   4   9   0      322.17      320.23      6.13 o 
   5   9   0       22.41       24.60      1.47 o 
   6   9   0       15.51       14.36      1.64 o 
   3  10   0      134.52      126.85      4.91 o 
   4  10   0      217.80      227.68      7.22 o 
   5  10   0       25.55       27.99      2.31 o 
   6  10   0       14.98       16.88      1.67 o 
   2  11   0       67.47       64.74      3.30 o 
   3  11   0       36.35       31.78      2.40 o 
   4  11   0       27.41       31.58      2.46 o 
   5  11   0        1.36        0.76      0.37 o 
   6  11   0        1.45        0.87      0.40 o 
   1  12   0        9.27        8.47      1.13 o 
   2  12   0      213.72      207.76      6.63 o 
   3  12   0       72.37       86.04      4.09 o 
   4  12   0        8.13       11.85      1.47 o 
   5  12   0       21.08       19.22      1.78 o 
   2  13   0      148.79      147.28      5.50 o 
   3  13   0       14.71       16.54      1.78 o 
   4  13   0        1.18        2.20      0.68 o 
   5  13   0        6.31        5.19      0.87 o 
   2  14   0      129.44      120.53      4.97 o 
   3  14   0       93.78       97.76      4.40 o 
   4  14   0        7.97        5.39      0.96 o 
   2  15   0       13.11       11.46      1.44 o 
   3  15   0        5.04        3.58      0.79 o 
   4  15   0        4.33        3.58      0.55 o 
   3  16   0        4.07        3.25      0.73 o 
  -1 -18   1       11.99       11.22      0.78 o 
   0 -18   1        0.39        0.22      0.21 o 
   1 -18   1        2.36        2.03      0.33 o 
  -2 -17   1        7.82        6.63      0.87 o 
  -1 -17   1        3.77        4.22      0.58 o 
   0 -17   1        1.30        1.27      0.59 o 
   1 -17   1        2.42        2.41      0.41 o 
   2 -17   1        3.22        3.30      0.59 o 
  -2 -16   1       34.70       36.55      2.23 o 
  -1 -16   1        2.14        1.29      0.32 o 
   0 -16   1       59.84       60.34      2.44 o 
   1 -16   1       29.63       28.36      1.45 o 
   2 -16   1       14.69       18.96      1.61 o 
  -2 -15   1       39.98       37.97      1.67 o 
  -1 -15   1       32.60       32.43      1.69 o 
   0 -15   1       25.71       26.86      1.46 o 
   1 -15   1       87.90       75.17      2.92 o 
   2 -15   1       27.12       21.13      1.25 o 
  -2 -14   1       61.17       50.94      2.00 o 
  -1 -14   1       16.83       13.22      1.01 o 
   0 -14   1       19.78       17.48      1.31 o 
   1 -14   1      366.16      367.95      6.57 o 
   2 -14   1        7.56        7.06      1.33 o 
  -2 -13   1      162.97      148.37      3.62 o 
  -1 -13   1       16.68       14.95      1.06 o 
   0 -13   1        4.15        4.57      0.85 o 
   1 -13   1       44.65       48.71      2.74 o 
   2 -13   1      196.17      184.96      5.87 o 
  -2 -12   1       78.43       70.82      2.32 o 
  -1 -12   1        9.49        8.30      1.07 o 
   0 -12   1      159.86      156.29      5.11 o 
   1 -12   1       71.46       76.48      3.39 o 
   2 -12   1       38.86       39.62      2.46 o 
  -2 -11   1        0.26        0.04      0.18 o 
  -1 -11   1      110.86      105.74      2.83 o 
   0 -11   1       35.03       34.88      1.24 o 
   1 -11   1      119.19      103.43      1.97 o 
   2 -11   1       29.83       26.89      1.95 o 
  -2 -10   1        7.19        5.76      0.87 o 
  -1 -10   1      112.97      127.68     10.70 o 
   0 -10   1        9.55        6.96      0.63 o 
   1 -10   1      162.68      153.85      2.38 o 
   2 -10   1       64.84       53.14      1.46 o 
  -2  -9   1      209.81      195.09      4.02 o 
  -1  -9   1        3.37        6.35      0.82 o 
   0  -9   1       11.80       25.63      3.23 o 
   1  -9   1      143.40      166.56      3.38 o 
   2  -9   1      162.45      167.48      2.99 o 
   3  -9   1       32.35       31.63      3.56 o 
   4  -9   1       75.24       91.52      3.89 o 
   5  -9   1       37.66       40.81      2.48 o 
  -2  -8   1       21.09       19.88      0.83 o 
  -1  -8   1      228.11      204.55      3.46 o 
   0  -8   1      236.63      272.20     22.08 o 
   1  -8   1       69.65       77.71      6.17 o 
   2  -8   1       10.55       11.33      1.04 o 
   3  -8   1      201.24      184.81      7.18 o 
   4  -8   1      230.38      240.47      6.97 o 
   5  -8   1      169.35      180.56      5.81 o 
   6  -8   1       10.53       11.37      1.19 o 
  -3  -7   1      265.71      278.66      4.96 o 
  -2  -7   1      683.18      753.17      8.06 o 
  -1  -7   1     1904.30     1939.56     18.07 o 
   0  -7   1      262.46      261.31      4.42 o 
   1  -7   1      764.07      866.54     10.78 o 
   2  -7   1      122.76      141.14      2.41 o 
   3  -7   1      306.81      309.16      5.73 o 
   4  -7   1      240.06      246.45      6.91 o 
   5  -7   1       52.16       55.45      3.02 o 
   6  -7   1       46.82       45.92      2.57 o 
  -3  -6   1      987.44      965.03     15.29 o 
  -2  -6   1      946.81     1128.20     11.26 o 
  -1  -6   1      304.49      292.79      5.24 o 
   0  -6   1       22.70       13.42      0.73 o 
   1  -6   1      276.19      286.75      5.87 o 
   2  -6   1     1118.72     1193.16     11.77 o 
   3  -6   1      279.43      292.01      5.71 o 
   5  -6   1       53.20       53.53      2.93 o 
   6  -6   1       11.53        9.65      1.19 o 
  -5  -5   1       24.72       28.39      1.98 o 
  -4  -5   1      127.83      112.80      3.89 o 
  -3  -5   1      135.14      155.58      3.12 o 
  -2  -5   1      312.88      275.66      3.41 o 
  -1  -5   1      101.43       98.39      1.83 o 
   0  -5   1      429.23      455.34      8.16 o 
   1  -5   1     1043.70     1117.60     18.29 o 
   2  -5   1     1216.11     1325.46     12.69 o 
   3  -5   1       15.20       17.21      1.61 o 
   4  -5   1       53.77       60.52      3.12 o 
   5  -5   1       12.44       13.88      1.47 o 
   6  -5   1       11.79       11.43      1.33 o 
   7  -5   1        1.38        1.58      0.42 o 
  -6  -4   1        4.42        7.39      1.02 o 
  -5  -4   1        6.71        5.53      0.87 o 
  -3  -4   1       78.95       75.09      1.71 o 
  -2  -4   1       15.97       22.83      0.82 o 
  -1  -4   1      179.91      179.34      2.35 o 
   0  -4   1       73.86       68.12      1.83 o 
   1  -4   1      313.31      279.72      5.25 o 
   2  -4   1       13.01        9.13      1.99 o 
   3  -4   1      166.49      164.84      5.28 o 
   4  -4   1       57.31       52.07      2.65 o 
   5  -4   1       62.65       58.50      3.13 o 
   6  -4   1       33.38       39.34      2.51 o 
   7  -4   1        4.79        5.08      0.76 o 
  -6  -3   1       58.57       60.48      3.13 o 
  -5  -3   1       24.78       28.87      2.06 o 
  -3  -3   1       19.49       32.34      1.02 o 
  -2  -3   1      154.51      157.67      1.80 o 
  -1  -3   1     1329.30     1286.64     20.66 o 
   2  -3   1       87.13      101.41      2.19 o 
   3  -3   1       45.93       45.63      2.51 o 
   4  -3   1       12.30       12.67      1.27 o 
   5  -3   1       22.73       23.06      1.95 o 
   6  -3   1       50.97       52.58      2.99 o 
   7  -3   1       13.52       12.90      1.27 o 
  -7  -2   1       14.00       10.86      1.16 o 
  -6  -2   1       12.56       10.70      1.33 o 
  -5  -2   1       13.87       14.11      1.44 o 
  -4  -2   1       43.32       48.77      2.14 o 
  -3  -2   1      321.29      330.23     13.63 o 
  -2  -2   1      646.95      642.55      5.51 o 
  -1  -2   1      515.33      491.31      4.76 o 
   1  -2   1      937.09      887.60     14.42 o 
   2  -2   1      368.61      336.70      4.58 o 
   3  -2   1      459.57      494.17     10.95 o 
   4  -2   1       13.04       13.29      1.30 o 
   5  -2   1       73.30       75.41      3.61 o 
   6  -2   1       41.28       41.46      2.68 o 
   7  -2   1        8.37        9.17      1.13 o 
  -7  -1   1       22.10       19.44      1.61 o 
  -6  -1   1       43.12       40.05      2.62 o 
  -5  -1   1      113.44       99.87      2.86 o 
  -4  -1   1       58.85       58.78      2.40 o 
  -3  -1   1       27.71       32.09      1.47 o 
   2  -1   1      967.95      936.29      9.15 o 
   3  -1   1      538.85      531.57      9.65 o 
   4  -1   1       29.21       27.85      1.92 o 
   5  -1   1      169.91      172.57      5.79 o 
   6  -1   1       60.80       65.67      3.53 o 
   7  -1   1        5.95        7.17      1.02 o 
  -7   0   1        0.35        0.45      0.40 o 
  -6   0   1      175.34      194.33      4.45 o 
  -5   0   1        2.24        0.92      0.28 o 
  -4   0   1        1.71        1.41      0.34 o 
  -3   0   1      298.86      353.83      7.06 o 
  -2   0   1      529.09      607.99     10.05 o 
   2   0   1      188.60      200.87      3.07 o 
   3   0   1      260.71      248.77      5.36 o 
   4   0   1       10.72       11.12      0.76 o 
   5   0   1       33.83       31.89      2.27 o 
   6   0   1       73.77       82.55      4.01 o 
   7   0   1        0.05       -0.23      0.34 o 
  -7   1   1       22.14       22.12      1.23 o 
  -6   1   1       43.18       44.34      1.97 o 
  -5   1   1      112.68      102.82      2.97 o 
  -4   1   1       58.89       61.75      2.54 o 
   2   1   1      966.83      966.33     13.38 o 
   3   1   1      538.62      511.22      9.62 o 
   4   1   1       28.83       29.09      1.96 o 
   5   1   1      170.45      170.23      4.03 o 
   6   1   1       60.94       71.78      2.51 o 
   7   1   1        6.06        7.82      1.07 o 
  -7   2   1       14.16       14.42      1.00 o 
  -6   2   1       12.62       14.22      1.12 o 
  -5   2   1       13.51       12.60      1.11 o 
  -4   2   1       43.01       46.96      2.26 o 
   2   2   1      370.00      364.12      6.03 o 
   3   2   1      457.90      528.69      9.68 o 
   4   2   1       12.93        9.86      0.61 o 
   5   2   1       73.06       71.25      2.51 o 
   6   2   1       41.67       44.86      2.00 o 
   7   2   1        8.34       11.37      1.30 o 
  -7   3   1       32.71       36.63      1.61 o 
  -6   3   1       58.67       65.49      2.46 o 
  -5   3   1       24.74       27.73      1.57 o 
  -4   3   1       40.13       39.63      1.60 o 
   3   3   1       46.46       49.05      1.95 o 
   4   3   1       11.95       10.88      1.19 o 
   5   3   1       22.03       23.09      1.41 o 
   6   3   1       51.09       55.99      2.25 o 
   7   3   1       13.47       16.17      1.55 o 
  -7   4   1       29.31       30.18      1.45 o 
  -6   4   1        4.51        5.87      0.92 o 
  -5   4   1        6.72        4.96      0.79 o 
  -4   4   1      268.21      230.87      4.54 o 
   3   4   1      165.80      156.74      4.06 o 
   4   4   1       57.09       45.48      3.32 o 
   5   4   1       62.16       60.52      2.35 o 
   6   4   1       33.51       37.47      1.82 o 
   7   4   1        4.79        5.16      0.87 o 
  -7   5   1        2.75        1.83      0.36 o 
  -6   5   1       15.68       15.91      1.18 o 
  -5   5   1       24.72       28.96      1.54 o 
  -4   5   1      127.44      110.62      2.40 o 
   4   5   1       54.41       48.99      1.22 o 
   5   5   1       12.33       12.28      1.05 o 
   6   5   1       12.06       12.46      1.04 o 
   7   5   1        1.38        0.87      0.34 o 
  -7   6   1       14.11       13.46      1.33 o 
  -6   6   1       70.33       71.31      2.55 o 
  -5   6   1        0.87        1.79      0.36 o 
  -4   6   1       15.14       15.85      0.88 o 
   4   6   1      107.75      103.38      2.48 o 
   5   6   1       53.33       50.20      1.79 o 
   6   6   1       11.38        9.43      1.38 o 
   7   6   1        1.07        1.02      0.40 o 
  -7   7   1        1.02        0.76      0.34 o 
  -6   7   1       39.33       41.58      1.90 o 
  -5   7   1      114.70      125.39      2.86 o 
  -4   7   1      714.34      681.89      8.37 o 
   3   7   1      307.51      305.95      5.44 o 
   4   7   1      240.11      249.29      4.28 o 
   5   7   1       52.39       56.96      2.29 o 
   6   7   1       46.58       49.22      3.16 o 
  -6   8   1        3.02        3.21      0.53 o 
  -5   8   1      106.33      115.71      2.76 o 
  -4   8   1       36.65       35.86      1.42 o 
  -3   8   1       36.42       26.03      1.32 o 
   3   8   1      199.75      192.22      4.09 o 
   4   8   1      230.38      252.62      5.23 o 
   5   8   1      168.51      174.60      6.46 o 
   6   8   1       10.47       12.50      1.55 o 
  -6   9   1        0.52        0.45      0.42 o 
  -5   9   1      137.03      140.57      3.41 o 
  -4   9   1       14.74       12.65      0.85 o 
  -3   9   1      147.82      137.97      3.39 o 
   3   9   1       31.22       30.93      2.26 o 
   4   9   1       75.16       81.11      4.09 o 
   5   9   1       37.58       37.32      3.19 o 
   6   9   1        4.50        5.67      1.02 o 
  -6  10   1       11.72        9.09      0.82 o 
  -5  10   1       13.13       12.12      1.64 o 
  -4  10   1       13.30       13.95      0.90 o 
  -3  10   1       97.59       77.44      3.75 o 
   2  10   1       64.15       60.42      3.10 o 
   3  10   1       43.07       41.23      2.71 o 
   4  10   1        4.94        4.60      0.96 o 
   5  10   1       24.66       24.50      1.69 o 
   6  10   1       17.47       19.59      1.72 o 
  -6  11   1        3.64        3.23      0.54 o 
  -5  11   1        5.69        8.69      1.21 o 
  -4  11   1       29.45       28.31      2.29 o 
  -3  11   1       36.67       33.81      2.40 o 
   2  11   1       29.40       25.82      2.06 o 
   3  11   1       76.60       73.60      3.78 o 
   4  11   1       17.74       17.67      1.86 o 
   5  11   1        0.02        0.19      0.23 o 
  -5  12   1        0.81        0.06      0.28 o 
  -4  12   1       41.60       37.73      2.57 o 
  -3  12   1       84.61       80.12      3.92 o 
   1  12   1       69.96       65.90      3.33 o 
   2  12   1       38.93       42.75      2.77 o 
   3  12   1       88.01       91.44      4.29 o 
   4  12   1       33.32       31.49      2.43 o 
   5  12   1       16.17       15.65      2.38 o 
  -5  13   1        3.38        4.35      0.82 o 
  -4  13   1       13.18       16.37      1.67 o 
  -3  13   1       83.65       65.61      3.56 o 
  -2  13   1      163.24      150.11      5.62 o 
   2  13   1      197.22      192.21      6.43 o 
   3  13   1       26.22       26.41      2.26 o 
   4  13   1       20.14       22.75      2.00 o 
   5  13   1        0.05       -0.09      0.18 o 
  -5  14   1        0.39        1.04      0.42 o 
  -4  14   1        8.53        6.86      1.04 o 
  -3  14   1       38.02       43.12      2.82 o 
  -2  14   1       61.33       54.13      3.22 o 
   2  14   1        7.47        7.53      1.21 o 
   3  14   1       51.85       56.30      3.30 o 
   4  14   1       22.58       23.23      1.42 o 
  -4  15   1       18.18       17.41      1.58 o 
  -3  15   1        1.08        0.20      0.31 o 
  -2  15   1       39.64       35.45      2.54 o 
   2  15   1       26.96       22.01      2.00 o 
   3  15   1        1.76        2.20      0.62 o 
   4  15   1       18.72       20.95      2.03 o 
  -3  16   1        1.62        1.35      0.48 o 
  -2  16   1       34.30       33.78      2.37 o 
   3  16   1        0.38       -0.08      0.28 o 
  -1 -18   2        0.11        0.56      0.28 o 
   0 -18   2        5.30        6.10      0.59 o 
   1 -18   2       19.39       19.30      1.44 o 
  -2 -17   2        6.01        5.11      0.76 o 
  -1 -17   2       40.94       42.80      2.91 o 
   0 -17   2        7.53        8.96      0.78 o 
   1 -17   2        8.24        8.49      0.73 o 
   2 -17   2        8.13        6.43      0.82 o 
  -2 -16   2        4.92        5.11      0.90 o 
  -1 -16   2       56.35       54.74      2.67 o 
   0 -16   2       50.98       47.54      4.53 o 
   1 -16   2        8.95       11.65      0.92 o 
   2 -16   2       13.01       12.64      1.30 o 
  -2 -15   2        3.99        2.90      0.59 o 
  -1 -15   2        5.44        6.02      0.80 o 
   0 -15   2       96.73       90.85      6.43 o 
   1 -15   2       56.75       57.60      2.17 o 
   2 -15   2        6.97        6.82      1.50 o 
  -2 -14   2       20.20       22.40      1.31 o 
  -1 -14   2       26.78       29.60      2.99 o 
   0 -14   2      105.21       87.88      3.84 o 
   1 -14   2       44.60       44.73      2.71 o 
   2 -14   2      101.85       91.50      5.50 o 
  -2 -13   2       18.72       17.50      1.13 o 
  -1 -13   2       14.71       17.05      1.58 o 
   0 -13   2       41.97       50.29      2.79 o 
   1 -13   2      358.17      332.07      8.58 o 
   2 -13   2       79.15       84.21      3.81 o 
  -2 -12   2       40.97       38.49      2.31 o 
  -1 -12   2      129.11      123.58      4.46 o 
   0 -12   2      282.16      307.80      7.87 o 
   1 -12   2      199.26      194.92      5.98 o 
   2 -12   2      109.61      104.64      4.26 o 
  -2 -11   2      115.55       94.88      3.67 o 
  -1 -11   2      128.74      132.20      6.34 o 
   0 -11   2      116.99      115.99      4.47 o 
   1 -11   2       43.19       42.00      1.43 o 
   2 -11   2       18.24       17.64      1.64 o 
  -2 -10   2       14.51       11.46      1.19 o 
  -1 -10   2      107.27      100.94      2.59 o 
   0 -10   2       63.40       53.16      1.86 o 
   1 -10   2        4.09        3.62      0.38 o 
   2 -10   2       48.95       45.87      2.00 o 
  -3  -9   2      121.06       97.14      3.73 o 
  -2  -9   2      110.98      125.92      4.12 o 
  -1  -9   2      160.58      158.43      4.60 o 
   0  -9   2       92.60       94.14      5.90 o 
   1  -9   2       42.62       45.73      1.64 o 
   2  -9   2        0.71        1.24      0.21 o 
   3  -9   2      197.62      183.32      5.64 o 
   4  -9   2      293.43      317.12      8.35 o 
   5  -9   2       14.87       15.24      1.50 o 
  -3  -8   2       29.21       29.80      1.83 o 
  -2  -8   2        8.57        8.49      0.90 o 
  -1  -8   2      367.73      370.03     13.83 o 
   0  -8   2      390.36      424.78      9.43 o 
   1  -8   2       35.58       42.78      2.03 o 
   2  -8   2      113.78      119.74      2.05 o 
   3  -8   2       97.97       96.37      3.75 o 
   4  -8   2      150.53      166.95      5.50 o 
   5  -8   2       48.93       49.13      2.82 o 
   6  -8   2        5.13        6.21      0.90 o 
  -3  -7   2       59.69       58.64      2.48 o 
  -2  -7   2      157.29      141.40      3.23 o 
  -1  -7   2       23.30       23.90      1.07 o 
   0  -7   2      239.31      265.56      5.93 o 
   1  -7   2      177.23      202.91      4.94 o 
   2  -7   2      291.03      307.85      5.21 o 
   3  -7   2      604.79      583.27      9.19 o 
   4  -7   2      124.89      123.75      4.66 o 
   5  -7   2      145.68      160.07      5.45 o 
   6  -7   2       14.16       15.49      1.47 o 
  -3  -6   2      236.02      226.22      5.56 o 
  -2  -6   2      273.37      306.89      4.76 o 
  -1  -6   2      243.25      227.26      8.47 o 
   0  -6   2       27.49       37.70      1.64 o 
   1  -6   2      119.62      149.20      3.81 o 
   2  -6   2      204.45      219.84      6.10 o 
   3  -6   2       80.24       93.96      2.68 o 
   4  -6   2       10.70       12.30      1.33 o 
   5  -6   2       91.44      103.17      4.23 o 
   6  -6   2       28.77       33.07      2.20 o 
  -3  -5   2       96.86       87.99      2.93 o 
  -2  -5   2      362.32      349.30      6.60 o 
  -1  -5   2      398.62      340.86     12.81 o 
   0  -5   2       42.47       56.78      1.89 o 
   2  -5   2      777.19      779.68     14.93 o 
   3  -5   2        4.32        6.52      0.99 o 
   4  -5   2       95.10      100.69      3.92 o 
   5  -5   2       57.44       60.31      3.16 o 
   6  -5   2       16.06       19.84      1.72 o 
   7  -5   2        7.77        6.69      0.82 o 
  -3  -4   2      280.43      288.56      6.24 o 
  -2  -4   2      225.61      216.85      4.11 o 
  -1  -4   2      134.89      152.86      3.53 o 
   0  -4   2       25.23       28.50      1.16 o 
   1  -4   2       34.70       47.61      1.52 o 
   2  -4   2      737.80      716.10     13.77 o 
   3  -4   2       82.26       94.71      3.95 o 
   4  -4   2        3.93        2.51      0.46 o 
   5  -4   2       25.05       25.68      2.03 o 
   6  -4   2       67.60       68.75      3.36 o 
   7  -4   2       10.62       10.24      1.07 o 
  -3  -3   2      695.66      792.15     20.76 o 
  -2  -3   2     1245.62     1203.30     15.31 o 
  -1  -3   2      454.92      438.71      6.10 o 
   0  -3   2      771.43      747.85      8.83 o 
   1  -3   2      526.21      510.51      9.43 o 
   2  -3   2      526.72      570.54     11.23 o 
   3  -3   2       59.11       66.21      3.25 o 
   4  -3   2       17.94       17.87      1.07 o 
   5  -3   2       77.26       76.99      3.64 o 
   6  -3   2       18.93       21.79      1.89 o 
   7  -3   2       10.08        9.00      1.02 o 
  -5  -2   2       29.55       31.01      2.12 o 
  -4  -2   2      389.58      440.10      9.09 o 
  -3  -2   2     1068.92     1076.39     12.95 o 
  -2  -2   2     1509.94     1605.55     18.11 o 
  -1  -2   2     1265.33     1211.22     14.21 o 
   0  -2   2       55.87       65.33      5.26 o 
   1  -2   2      239.81      243.20      3.28 o 
   2  -2   2       63.42       59.35      1.61 o 
   3  -2   2       17.78       16.85      1.50 o 
   4  -2   2       27.00       22.97      1.75 o 
   5  -2   2       18.69       16.42      1.67 o 
   6  -2   2        6.87        8.27      1.21 o 
   7  -2   2       16.47       17.53      1.47 o 
  -6  -1   2       11.04       12.88      1.01 o 
  -5  -1   2        3.98        4.18      0.55 o 
  -4  -1   2       20.23       20.21      1.38 o 
  -3  -1   2      321.81      364.50      8.03 o 
  -2  -1   2     1395.44     1482.12     24.10 o 
   0  -1   2      326.85      345.65      5.98 o 
   1  -1   2      214.65      246.46      6.58 o 
   2  -1   2      313.56      276.85      4.33 o 
   3  -1   2      279.33      323.78      8.16 o 
   4  -1   2       90.27       74.70      3.30 o 
   5  -1   2       35.37       33.70      2.37 o 
   6  -1   2        8.37        8.18      1.19 o 
   7  -1   2        3.27        2.17      0.54 o 
  -7   0   2        7.62        7.51      0.96 o 
  -6   0   2        3.37        3.69      0.56 o 
  -5   0   2       41.01       49.87      2.99 o 
  -4   0   2        6.99        8.13      0.87 o 
  -3   0   2       15.26       17.78      0.96 o 
  -2   0   2       20.15       23.54      1.04 o 
   1   0   2        1.29        0.79      0.20 o 
   2   0   2      291.12      259.48      3.96 o 
   3   0   2        6.92        7.06      0.71 o 
   4   0   2       50.93       37.11      2.29 o 
   5   0   2       14.07       15.24      1.58 o 
   6   0   2        1.24        0.79      0.48 o 
   7   0   2        8.43        9.40      1.10 o 
  -7   1   2        1.64        1.19      0.38 o 
  -6   1   2       11.25       13.56      1.07 o 
  -5   1   2        4.09        4.61      1.17 o 
  -4   1   2       20.29       20.88      1.47 o 
  -2   1   2     1397.05     1533.49     24.13 o 
   1   1   2      215.75      247.44      4.74 o 
   2   1   2      313.43      292.81      3.97 o 
   3   1   2      277.95      334.11      6.74 o 
   4   1   2       89.02       73.06      2.74 o 
   5   1   2       35.31       34.60      1.68 o 
   6   1   2        8.60        9.09      1.30 o 
   7   1   2        3.31        3.13      0.65 o 
  -7   2   2       15.83       16.51      1.45 o 
  -6   2   2       96.63       99.19      3.06 o 
  -5   2   2       29.43       31.64      1.67 o 
  -4   2   2      388.65      446.59      9.34 o 
   1   2   2      242.30      250.23      4.26 o 
   2   2   2       63.34       61.01      1.81 o 
   3   2   2       17.47       15.89      1.02 o 
   4   2   2       27.15       19.22      0.94 o 
   5   2   2       18.70       19.60      1.26 o 
   6   2   2        6.60        7.90      1.21 o 
   7   2   2       16.56       18.60      1.58 o 
  -7   3   2       12.23       12.55      0.93 o 
  -6   3   2       54.14       54.94      2.22 o 
  -5   3   2      145.23      139.82      3.65 o 
  -4   3   2        9.67       10.29      0.80 o 
   1   3   2      525.50      505.43      8.27 o 
   2   3   2      528.44      563.40      9.79 o 
   3   3   2       59.02       82.86      2.57 o 
   4   3   2       17.79       16.93      0.70 o 
   5   3   2       77.67       73.02      2.60 o 
   6   3   2       19.29       24.04      2.14 o 
   7   3   2       10.07       10.89      1.21 o 
  -7   4   2        1.38        1.44      0.51 o 
  -6   4   2        8.72        8.11      0.85 o 
  -5   4   2      252.94      242.24      5.03 o 
  -4   4   2       50.87       43.75      1.74 o 
   2   4   2      736.52      723.01     12.25 o 
   3   4   2       82.84       88.53      2.79 o 
   4   4   2        3.90        3.27      0.49 o 
   5   4   2       25.04       24.99      1.92 o 
   6   4   2       68.01       73.15      3.81 o 
   7   4   2       10.88        9.99      1.13 o 
  -7   5   2       10.81        9.26      0.85 o 
  -6   5   2        6.02        5.75      0.71 o 
  -5   5   2       63.34       58.25      2.33 o 
  -4   5   2      397.34      358.43      6.25 o 
   4   5   2       95.43       92.68      2.32 o 
   5   5   2       57.53       59.25      2.86 o 
   6   5   2       16.18       18.32      1.89 o 
   7   5   2        7.74        7.79      0.96 o 
  -7   6   2       12.92       11.91      0.84 o 
  -6   6   2       34.85       32.43      1.67 o 
  -5   6   2       32.71       36.80      1.79 o 
  -4   6   2      100.71       92.06      3.49 o 
   3   6   2       80.88       87.50      2.49 o 
   4   6   2       10.88       12.82      1.07 o 
   5   6   2       91.74       96.04      4.74 o 
   6   6   2       28.84       29.94      2.37 o 
  -7   7   2        4.34        4.25      0.90 o 
  -6   7   2        6.25        6.73      0.76 o 
  -5   7   2        9.70       11.87      0.99 o 
  -4   7   2       16.49       14.71      1.08 o 
  -3   7   2       59.26       43.94      2.54 o 
   3   7   2      607.94      595.63     12.87 o 
   4   7   2      126.06      132.34      3.86 o 
   5   7   2      145.87      153.00      8.69 o 
   6   7   2       13.84       12.47      1.50 o 
  -6   8   2        7.99        9.51      0.99 o 
  -5   8   2       17.25       18.85      1.05 o 
  -4   8   2        4.74        4.33      0.60 o 
  -3   8   2       29.06       29.04      1.41 o 
   2   8   2      114.18      107.80      4.12 o 
   3   8   2       98.33      105.57      4.32 o 
   4   8   2      150.75      151.53      4.29 o 
   5   8   2       48.63       45.43      2.25 o 
   6   8   2        5.07        5.33      0.99 o 
  -6   9   2        8.55        8.05      1.27 o 
  -5   9   2       13.76       11.74      0.83 o 
  -4   9   2      105.64      115.63      3.30 o 
  -3   9   2      120.09      113.56      4.49 o 
   2   9   2        0.77        0.71      0.37 o 
   3   9   2      197.09      167.24      5.93 o 
   4   9   2      294.02      306.94      6.63 o 
   5   9   2       14.86       15.35      1.28 o 
   6   9   2        1.80        2.00      0.59 o 
  -6  10   2       18.09       21.17      1.86 o 
  -5  10   2       17.12       18.16      1.63 o 
  -4  10   2       59.55       71.96      2.10 o 
  -3  10   2       32.07       25.57      2.12 o 
   1  10   2        3.81        3.58      0.71 o 
   2  10   2       49.23       48.29      2.79 o 
   3  10   2      103.08      109.04      4.71 o 
   4  10   2        6.93        7.82      0.96 o 
   5  10   2       10.21       10.17      1.01 o 
   6  10   2        5.87        6.24      0.90 o 
  -6  11   2       12.14       10.70      1.55 o 
  -5  11   2        2.82        3.35      0.53 o 
  -4  11   2       29.29       27.65      1.59 o 
  -3  11   2       15.49       20.21      1.89 o 
   1  11   2       43.32       37.36      2.40 o 
   2  11   2       18.85       17.86      1.75 o 
   3  11   2       62.30       69.34      3.78 o 
   4  11   2       14.69       16.26      1.33 o 
   5  11   2        0.65        0.77      0.34 o 
  -5  12   2       12.28       11.77      1.35 o 
  -4  12   2        8.91        6.48      0.79 o 
  -3  12   2      131.26      115.23      4.83 o 
   2  12   2      110.33      105.60      4.63 o 
   3  12   2       14.09       14.28      1.69 o 
   4  12   2       15.53       12.75      1.16 o 
   5  12   2       10.82        9.60      0.86 o 
  -5  13   2       13.32       14.36      1.38 o 
  -4  13   2        7.24        9.43      1.24 o 
  -3  13   2       16.27       16.49      1.38 o 
   2  13   2       79.28       82.55      4.15 o 
   3  13   2        9.20       10.07      1.41 o 
   4  13   2        9.08        9.73      0.97 o 
  -5  14   2       12.02       10.05      1.07 o 
  -4  14   2       17.32       20.77      1.78 o 
  -3  14   2       54.09       53.85      3.19 o 
  -2  14   2       19.99       24.27      2.12 o 
   2  14   2      102.02       97.36      4.49 o 
   3  14   2        6.62        7.53      1.21 o 
   4  14   2        0.05        0.00      0.28 o 
  -4  15   2        3.49        2.85      0.65 o 
  -3  15   2        2.10        1.52      0.56 o 
  -2  15   2        3.83        2.31      0.68 o 
   2  15   2        7.07        8.44      1.24 o 
   3  15   2       13.41       16.68      1.69 o 
   4  15   2        1.09        0.93      0.42 o 
  -3  16   2        5.71        6.21      0.96 o 
  -2  16   2        4.87        3.67      0.73 o 
   3  16   2        0.76        1.27      0.54 o 
  -2 -17   3       11.08       11.12      1.10 o 
  -1 -17   3       14.84       18.12      1.08 o 
   0 -17   3        1.26        1.49      0.33 o 
   1 -17   3        0.89        1.08      0.48 o 
  -2 -16   3       27.39       30.03      2.00 o 
  -1 -16   3       60.45       63.47      6.29 o 
   0 -16   3       74.53       83.31      5.08 o 
   1 -16   3        4.53        3.95      0.55 o 
   2 -16   3        1.52        0.93      0.40 o 
  -2 -15   3        4.71        6.25      0.92 o 
  -1 -15   3       21.14       25.18      1.41 o 
   0 -15   3       61.54       59.66      3.13 o 
   1 -15   3        1.57        1.38      0.51 o 
   2 -15   3       10.59        8.29      1.26 o 
  -2 -14   3        2.57        3.30      0.53 o 
  -1 -14   3      105.12      120.95      4.63 o 
   0 -14   3       52.81       53.17      2.99 o 
   1 -14   3      115.92      116.44      4.60 o 
   2 -14   3       28.09       33.27      2.31 o 
  -2 -13   3       49.20       45.35      2.65 o 
  -1 -13   3       38.27       36.18      2.37 o 
   0 -13   3       78.51       80.32      3.64 o 
   1 -13   3        1.26        2.54      0.68 o 
   2 -13   3       25.50       23.31      1.98 o 
  -2 -12   3       76.92       73.26      3.33 o 
  -1 -12   3      482.54      482.18     10.89 o 
   0 -12   3      330.55      345.96      8.66 o 
   1 -12   3      173.33      187.87      6.01 o 
   2 -12   3       65.23       73.66      3.64 o 
  -2 -11   3      180.14      145.28      4.80 o 
  -1 -11   3      238.35      227.29      6.32 o 
   0 -11   3      136.20      130.90     21.98 o 
   1 -11   3       60.67       66.40      3.19 o 
   2 -11   3      131.29      136.53      5.08 o 
  -2 -10   3       54.43       54.17      3.16 o 
  -1 -10   3       31.46       25.00      1.23 o 
   0 -10   3      232.45      212.61      4.99 o 
   1 -10   3       20.08       18.31      0.89 o 
   2 -10   3       36.67       24.78      1.95 o 
  -3  -9   3       36.15       24.83      1.81 o 
  -2  -9   3      122.51      114.18      4.04 o 
  -1  -9   3        5.10        5.62      0.76 o 
   0  -9   3       42.74       43.54      1.93 o 
   1  -9   3       87.31       85.96      2.32 o 
   2  -9   3      222.44      200.54      3.62 o 
   3  -9   3      457.96      498.35     11.26 o 
   4  -9   3       92.45      114.49      4.46 o 
  -3  -8   3       47.05       42.61      2.31 o 
  -2  -8   3        6.86        8.21      0.93 o 
  -1  -8   3       82.14       93.18      3.22 o 
   0  -8   3       22.99       23.39      1.47 o 
   1  -8   3      362.63      349.77      7.70 o 
   2  -8   3      177.66      169.24      4.18 o 
   3  -8   3       59.87       57.40      2.85 o 
   4  -8   3      133.02      129.98      4.83 o 
   5  -8   3       31.11       35.45      2.34 o 
  -3  -7   3      195.90      215.75      5.70 o 
  -2  -7   3       13.83       14.14      1.19 o 
  -1  -7   3      223.40      199.69      5.00 o 
   0  -7   3       65.48       77.01      2.71 o 
   1  -7   3       18.53       17.98      1.21 o 
   2  -7   3       77.81       84.38      3.75 o 
   3  -7   3       11.31       10.92      1.21 o 
   4  -7   3       51.27       50.04      2.85 o 
   5  -7   3       33.97       38.07      2.46 o 
   6  -7   3        0.42        0.62      0.42 o 
  -3  -6   3      228.81      214.96      5.62 o 
  -2  -6   3       63.50       66.49      2.54 o 
  -1  -6   3      322.77      302.07      6.46 o 
   0  -6   3       81.72       87.99      2.77 o 
   1  -6   3     1709.31     1858.02     30.20 o 
   2  -6   3      633.38      682.24     14.00 o 
   3  -6   3       36.24       34.54      1.29 o 
   4  -6   3       38.22       38.35      2.37 o 
   5  -6   3       41.33       47.33      2.77 o 
   6  -6   3        8.89       10.36      1.21 o 
  -3  -5   3       70.65       58.87      2.46 o 
  -2  -5   3      194.96      228.73      5.36 o 
  -1  -5   3       93.58      100.69      2.93 o 
   0  -5   3      651.94      733.06     12.90 o 
   1  -5   3     1407.49     1632.00     26.47 o 
   2  -5   3     1045.15     1163.74     21.22 o 
   3  -5   3       32.80       28.07      1.11 o 
   4  -5   3       29.53       30.08      1.75 o 
   5  -5   3       19.75       16.82      1.67 o 
   6  -5   3       70.90       79.53      3.53 o 
  -3  -4   3      242.88      231.49      5.59 o 
  -2  -4   3      551.78      562.66     10.47 o 
  -1  -4   3      573.54      549.50      6.95 o 
   0  -4   3      424.59      462.79     23.71 o 
   1  -4   3      360.82      388.42      8.58 o 
   2  -4   3      231.31      260.76      6.66 o 
   3  -4   3      202.22      201.24      6.41 o 
   4  -4   3       22.37       24.06      1.31 o 
   5  -4   3       19.96       18.82      1.75 o 
   6  -4   3        0.64        0.90      0.48 o 
  -5  -3   3       17.46       19.42      1.69 o 
  -4  -3   3        2.04        1.89      0.45 o 
  -3  -3   3      214.98      246.99      5.14 o 
  -2  -3   3      445.57      458.69      5.93 o 
  -1  -3   3      128.30      127.76      7.07 o 
   0  -3   3      251.63      282.29      8.96 o 
   1  -3   3      426.36      465.69      6.22 o 
   2  -3   3      460.62      433.56      6.41 o 
   3  -3   3       15.36       18.00      1.67 o 
   4  -3   3      111.54      109.09      2.94 o 
   5  -3   3       49.92       48.45      2.82 o 
   6  -3   3       41.36       40.84      2.51 o 
   7  -3   3        8.47        9.17      0.99 o 
  -6  -2   3        0.55        1.41      0.51 o 
  -5  -2   3      119.13      110.96      4.29 o 
  -4  -2   3       24.94       24.41      1.52 o 
  -3  -2   3     1598.41     1677.47     19.43 o 
  -2  -2   3      845.56      953.78     13.62 o 
  -1  -2   3      504.10      497.60     12.25 o 
   1  -2   3     1344.00     1357.30     15.39 o 
   2  -2   3       27.28       27.97      1.14 o 
   3  -2   3       25.80       23.17      1.83 o 
   4  -2   3       33.96       32.60      1.52 o 
   5  -2   3       38.14       36.77      2.48 o 
   6  -2   3       12.55       14.65      1.52 o 
   7  -2   3       38.94       39.93      2.14 o 
  -6  -1   3        6.79        8.47      1.19 o 
  -5  -1   3        4.22        4.49      0.82 o 
  -4  -1   3      128.14      114.12      3.61 o 
  -3  -1   3      807.93      822.83     10.21 o 
  -2  -1   3     1610.79     1765.35     29.12 o 
  -1  -1   3      760.07      774.91     13.09 o 
   1  -1   3       23.82       20.71      1.10 o 
   2  -1   3       89.36      119.24      3.99 o 
   3  -1   3        0.67        2.66      0.44 o 
   4  -1   3       32.66       30.28      1.19 o 
   5  -1   3        5.94        4.74      0.87 o 
   6  -1   3       31.55       32.31      2.29 o 
   7  -1   3        9.69       11.88      1.16 o 
  -7   0   3        2.64        2.34      0.56 o 
  -6   0   3       51.58       59.07      3.19 o 
  -5   0   3        0.30        0.23      0.23 o 
  -4   0   3        6.72        6.07      0.76 o 
  -3   0   3       64.17       75.86      2.46 o 
  -2   0   3       65.97       79.75      2.43 o 
   0   0   3      204.57      234.43      4.66 o 
   1   0   3      412.71      416.59      7.73 o 
   2   0   3      256.00      249.10      7.68 o 
   3   0   3        9.10        9.96      0.99 o 
   4   0   3      212.31      190.66      5.50 o 
   5   0   3       38.36       38.07      2.60 o 
   6   0   3        3.00        3.81      0.79 o 
   7   0   3        0.69        0.73      0.40 o 
  -7   1   3        5.34        5.16      0.82 o 
  -6   1   3        6.67        8.30      1.16 o 
  -5   1   3        4.41        3.08      0.68 o 
  -4   1   3      128.24      104.97      5.79 o 
  -2   1   3     1612.74     1869.59     29.24 o 
  -1   1   3      763.80      779.51     13.15 o 
   1   1   3       23.41       23.08      1.07 o 
   4   1   3       33.06       31.17      1.53 o 
   5   1   3        6.11        6.46      1.07 o 
   6   1   3       31.41       36.04      2.48 o 
   7   1   3        9.78        9.88      1.10 o 
  -7   2   3        2.05        3.30      0.68 o 
  -6   2   3        0.58        0.51      0.37 o 
  -5   2   3      118.67      105.69      3.51 o 
  -4   2   3       25.01       26.94      1.31 o 
   4   2   3       34.04       31.83      1.59 o 
   5   2   3       38.44       35.97      2.26 o 
   6   2   3       12.66       14.03      1.58 o 
   7   2   3       38.99       39.06      2.17 o 
  -7   3   3       13.21       14.76      1.38 o 
  -6   3   3       19.45       17.90      1.24 o 
  -5   3   3       17.84       19.69      1.26 o 
  -4   3   3        2.15        2.04      0.37 o 
   4   3   3      111.25      104.57      3.11 o 
   5   3   3       49.50       45.95      2.08 o 
   6   3   3       41.51       40.92      2.74 o 
   7   3   3        8.48        9.34      1.04 o 
  -7   4   3        8.83       11.01      1.16 o 
  -6   4   3       40.42       39.68      1.84 o 
  -5   4   3      118.27       97.76      2.96 o 
  -4   4   3      280.66      223.54      4.51 o 
   4   4   3       22.43       21.86      1.40 o 
   5   4   3       20.16       21.87      1.45 o 
   6   4   3        0.65        0.56      0.40 o 
  -7   5   3        1.68        2.71      0.59 o 
  -6   5   3       12.34        9.22      0.87 o 
  -5   5   3      318.26      346.13      6.45 o 
  -4   5   3      125.10      117.41      3.11 o 
   3   5   3       32.54       30.43      1.53 o 
   4   5   3       29.47       26.74      1.61 o 
   5   5   3       19.45       19.23      1.52 o 
   6   5   3       71.26       82.74      3.92 o 
  -7   6   3       11.13       11.57      2.51 o 
  -6   6   3       15.85       14.92      1.12 o 
  -5   6   3       15.70       19.13      1.29 o 
  -4   6   3       99.19       88.39      2.71 o 
   3   6   3       36.43       34.50      1.70 o 
   4   6   3       38.67       37.27      1.59 o 
   5   6   3       41.64       40.11      2.06 o 
   6   6   3        8.84       10.27      1.35 o 
  -7   7   3        2.76        3.10      0.56 o 
  -6   7   3        3.42        4.57      0.96 o 
  -5   7   3       45.02       47.02      1.94 o 
  -4   7   3      168.75      177.01     11.05 o 
  -3   7   3      196.79      215.01      6.26 o 
   3   7   3       11.20       14.73      1.15 o 
   4   7   3       50.60       57.28      2.50 o 
   5   7   3       33.71       31.51      2.41 o 
   6   7   3        0.48        0.56      0.37 o 
  -6   8   3       22.94       22.49      1.44 o 
  -5   8   3        2.68        3.33      0.45 o 
  -4   8   3        3.73        3.25      0.53 o 
  -3   8   3       47.29       43.80      2.65 o 
   2   8   3      178.22      170.26      5.59 o 
   3   8   3       60.36       51.95      3.13 o 
   4   8   3      132.74      127.36      3.94 o 
   5   8   3       30.40       33.63      1.89 o 
   6   8   3        6.30        6.94      1.02 o 
  -6   9   3        3.16        3.69      0.53 o 
  -5   9   3       79.07       86.00      3.61 o 
  -4   9   3       44.76       43.73      2.07 o 
  -3   9   3       36.50       25.77      2.09 o 
   2   9   3      223.96      205.84      6.46 o 
   3   9   3      457.04      499.17     12.22 o 
   4   9   3       92.04      108.95      3.67 o 
   5   9   3        0.43        0.65      0.32 o 
  -6  10   3       17.53       19.54      1.14 o 
  -5  10   3       33.80       36.66      1.45 o 
  -4  10   3      103.66       96.09      4.49 o 
  -3  10   3      137.76      129.28      5.14 o 
   1  10   3       19.64       16.28      1.55 o 
   2  10   3       37.25       25.54      2.12 o 
   3  10   3       80.99       82.35      4.20 o 
   4  10   3        1.81        2.10      0.56 o 
   5  10   3        4.55        3.19      0.56 o 
  -6  11   3        1.59        0.99      0.42 o 
  -5  11   3        3.02        2.90      0.49 o 
  -4  11   3       53.74       49.84      3.13 o 
  -3  11   3        9.04        7.96      1.27 o 
   1  11   3       60.39       61.13      3.27 o 
   2  11   3      132.02      138.82      5.45 o 
   3  11   3       45.55       48.43      3.22 o 
   4  11   3        9.82       11.49      1.64 o 
   5  11   3        1.76        2.47      0.47 o 
  -5  12   3        2.73        3.15      0.51 o 
  -4  12   3       28.55       27.80      1.58 o 
  -3  12   3       50.62       55.71      3.33 o 
   2  12   3       65.75       75.04      3.95 o 
   3  12   3       62.49       71.34      3.92 o 
   4  12   3       14.69       13.72      1.75 o 
   5  12   3       23.60       23.39      1.81 o 
  -5  13   3        0.79        0.59      0.31 o 
  -4  13   3       25.89       20.78      1.32 o 
  -3  13   3       74.88       67.31      3.67 o 
   2  13   3       25.75       25.03      2.26 o 
   3  13   3        1.02        0.03      0.65 o 
   4  13   3        1.66        1.67      0.65 o 
  -4  14   3       10.37       12.59      1.38 o 
  -3  14   3        0.01        0.39      0.25 o 
  -2  14   3        2.64        4.29      0.93 o 
   3  14   3        8.50        9.03      1.38 o 
   4  14   3       12.74       13.88      1.50 o 
  -4  15   3       17.63       17.36      1.52 o 
  -3  15   3       14.62       15.30      1.61 o 
  -2  15   3        4.87        6.97      1.24 o 
   3  15   3        2.63        2.79      0.73 o 
  -3  16   3        6.70        6.38      0.96 o 
  -2  16   3       27.29       27.63      2.12 o 
   3  16   3        1.07        1.02      0.42 o 
  -1 -17   4       12.66       13.03      0.88 o 
   0 -17   4        0.18        0.17      0.15 o 
   1 -17   4        8.95        9.26      1.59 o 
  -2 -16   4       17.26       20.12      1.58 o 
  -1 -16   4       52.65       62.55      7.99 o 
   0 -16   4       22.91       25.40      2.46 o 
   1 -16   4       12.62       14.77      1.00 o 
   2 -16   4        0.23        0.14      0.20 o 
  -2 -15   4       79.66       82.43      3.64 o 
  -1 -15   4        7.72        5.67      0.93 o 
   0 -15   4       27.21       30.65      2.20 o 
   1 -15   4        0.68        1.35      0.51 o 
   2 -15   4        3.38        3.13      0.58 o 
  -2 -14   4       42.92       47.10      2.71 o 
  -1 -14   4       24.71       25.77      2.03 o 
   0 -14   4       10.92       13.83      1.50 o 
   1 -14   4       35.99       35.45      2.43 o 
   2 -14   4       36.38       40.64      2.57 o 
  -2 -13   4        5.63        7.96      1.10 o 
  -1 -13   4       61.59       62.90      3.22 o 
   0 -13   4       14.24       11.99      1.38 o 
   1 -13   4       91.11      101.54      4.32 o 
   2 -13   4       11.56       10.02      1.30 o 
  -2 -12   4       99.52      101.34      4.09 o 
  -1 -12   4      304.48      330.01      8.55 o 
   0 -12   4      169.67      176.29      5.79 o 
   1 -12   4      122.34      136.42      5.11 o 
   2 -12   4       34.75       40.95      2.74 o 
  -2 -11   4       88.65       99.70      3.92 o 
  -1 -11   4      203.37      207.03      6.15 o 
   0 -11   4       78.99       89.46      3.81 o 
   1 -11   4       58.87       51.16      2.91 o 
   2 -11   4       28.62       30.06      2.31 o 
  -2 -10   4       13.73       13.04      1.27 o 
  -1 -10   4       12.78       13.82      1.48 o 
   0 -10   4       36.46       31.26      1.36 o 
   1 -10   4      153.69      170.71      5.50 o 
   2 -10   4      293.52      329.56      8.83 o 
  -2  -9   4        4.83        4.15      0.76 o 
  -1  -9   4      133.89      136.37      3.17 o 
   0  -9   4       33.78       33.83      1.47 o 
   1  -9   4      132.66      138.37      4.68 o 
   2  -9   4      318.38      309.67      8.27 o 
  -3  -8   4       37.13       32.45      2.09 o 
  -2  -8   4       12.60       11.43      1.16 o 
  -1  -8   4      108.45       95.36      3.53 o 
   0  -8   4      139.87      135.83      4.32 o 
   1  -8   4       59.25       57.00      3.20 o 
   2  -8   4      217.41      219.78      4.78 o 
   3  -8   4      169.52      180.41      5.64 o 
   4  -8   4      128.83      123.97      4.71 o 
   5  -8   4        9.46        9.23      1.16 o 
  -3  -7   4       32.13       28.08      1.86 o 
  -2  -7   4      284.44      288.73      7.00 o 
  -1  -7   4        0.54        2.85      0.54 o 
   0  -7   4      123.50      144.29      4.32 o 
   1  -7   4       39.42       47.04      2.17 o 
   2  -7   4       42.11       41.86      1.50 o 
   3  -7   4       55.11       51.76      2.77 o 
   4  -7   4       20.52       22.01      1.86 o 
   5  -7   4       28.23       28.28      2.09 o 
   6  -7   4        5.86        5.62      0.79 o 
  -2  -6   4      256.07      245.21      6.10 o 
  -1  -6   4       77.62       85.45      2.99 o 
   0  -6   4      147.25      162.61      4.46 o 
   1  -6   4      157.36      196.39      4.88 o 
   2  -6   4      267.45      263.61      4.01 o 
   3  -6   4        3.96        2.88      0.47 o 
   4  -6   4       38.83       34.85      2.34 o 
   5  -6   4       16.96       17.02      1.61 o 
   6  -6   4        7.97        7.48      0.96 o 
  -3  -5   4       28.90       31.55      1.86 o 
  -2  -5   4       12.42       14.39      1.16 o 
  -1  -5   4      127.01      122.30      2.49 o 
   0  -5   4      308.04      363.66     12.88 o 
   1  -5   4     1499.12     1581.83     22.49 o 
   2  -5   4       42.62       63.67      3.10 o 
   3  -5   4        0.55        0.53      0.18 o 
   4  -5   4       63.18       58.38      2.18 o 
   5  -5   4      103.78      108.76      4.37 o 
   6  -5   4       13.45       13.01      1.30 o 
  -5  -4   4      101.49      107.86      4.32 o 
  -3  -4   4      249.54      282.29      6.72 o 
  -2  -4   4      377.77      382.42      8.01 o 
  -1  -4   4      173.47      192.32      3.26 o 
   0  -4   4        6.14        5.48      1.81 o 
   1  -4   4       17.53       12.74      1.31 o 
   2  -4   4      111.09      121.81      6.49 o 
   3  -4   4       79.61       75.94      1.94 o 
   4  -4   4       75.93       67.27      2.33 o 
   5  -4   4      174.59      189.67      6.07 o 
   6  -4   4       56.43       55.20      2.82 o 
  -6  -3   4       41.74       38.10      2.46 o 
  -5  -3   4       13.76       14.22      1.50 o 
  -4  -3   4       20.77       14.31      1.13 o 
  -3  -3   4       16.40       20.27      0.90 o 
  -2  -3   4      191.36      171.95      4.37 o 
  -1  -3   4      167.55      171.64      6.45 o 
   0  -3   4     1735.83     1796.48     20.59 o 
   1  -3   4     2355.84     2481.10     27.96 o 
   2  -3   4      221.66      228.85      4.27 o 
   3  -3   4       16.12       14.52      0.80 o 
   4  -3   4       22.96       20.84      1.54 o 
   5  -3   4       36.41       39.40      2.13 o 
   6  -3   4        6.03        7.76      1.04 o 
  -6  -2   4       22.76       22.01      1.89 o 
  -5  -2   4       13.05       15.10      1.52 o 
  -4  -2   4      285.33      265.81      6.35 o 
  -3  -2   4      463.33      472.28      6.57 o 
  -2  -2   4      518.78      559.76      9.23 o 
  -1  -2   4       98.43      106.99      2.38 o 
   0  -2   4     2365.67     2385.55     38.01 o 
   1  -2   4     1216.62     1170.01     13.82 o 
   2  -2   4      229.14      240.95      9.00 o 
   3  -2   4       82.86       77.52      1.47 o 
   4  -2   4      101.30       98.53      2.85 o 
   5  -2   4        8.19        8.83      1.21 o 
   6  -2   4       83.85      100.49      4.01 o 
  -7  -1   4        2.45        2.29      0.54 o 
  -6  -1   4       26.24       31.80      2.29 o 
  -5  -1   4       81.88       80.12      3.67 o 
  -4  -1   4       16.32       12.99      1.43 o 
  -3  -1   4      798.81      789.20     10.00 o 
  -2  -1   4      268.16      342.60      7.00 o 
  -1  -1   4      439.65      530.38      9.76 o 
   0  -1   4      636.88      687.99     12.05 o 
   1  -1   4      190.75      191.31      3.06 o 
   2  -1   4       25.98       27.97      1.18 o 
   3  -1   4      348.02      321.02      4.60 o 
   4  -1   4       60.14       46.31      1.56 o 
   5  -1   4       14.76       12.64      1.44 o 
   6  -1   4        8.00        9.40      1.19 o 
  -7   0   4        1.13        1.64      0.45 o 
  -6   0   4       12.07       11.26      1.35 o 
  -5   0   4       61.79       66.85      3.27 o 
  -4   0   4       10.33       12.83      1.71 o 
  -3   0   4      245.11      202.82      5.05 o 
  -2   0   4       91.01      112.35      3.25 o 
  -1   0   4      550.54      553.41     10.13 o 
   0   0   4      626.40      682.43     11.91 o 
   1   0   4        4.91        6.63      0.62 o 
   2   0   4       16.67       20.42      1.44 o 
   3   0   4       13.41       13.15      1.21 o 
   4   0   4       10.62       10.74      0.74 o 
   5   0   4       38.27       38.35      2.57 o 
   6   0   4        1.36        1.50      0.54 o 
  -7   1   4        2.50        1.78      0.51 o 
  -6   1   4       26.41       32.12      2.31 o 
  -5   1   4       82.23       82.96      2.98 o 
  -2   1   4      269.04      325.86      6.94 o 
  -1   1   4      440.42      533.77      9.76 o 
   1   1   4      189.62      183.86      4.18 o 
   2   1   4       25.71       29.60      1.64 o 
   3   1   4      347.01      307.21      7.96 o 
   4   1   4       60.10       48.09      1.60 o 
   5   1   4       14.62       13.14      1.07 o 
   6   1   4        7.95        8.35      1.19 o 
  -7   2   4       24.28       29.38      1.95 o 
  -6   2   4       22.74       24.66      1.98 o 
  -5   2   4       13.06       12.78      1.01 o 
  -4   2   4      285.56      269.51      5.06 o 
   3   2   4       82.04       68.72      3.30 o 
   4   2   4      101.26       93.94      2.91 o 
   5   2   4        8.37        9.42      0.91 o 
   6   2   4       84.17       99.39      4.15 o 
  -7   3   4       16.54       16.09      1.41 o 
  -6   3   4       42.10       42.90      2.60 o 
  -5   3   4       13.46       14.72      1.11 o 
  -4   3   4       20.39       16.35      1.01 o 
   3   3   4       16.15       12.33      1.35 o 
   4   3   4       22.85       17.31      1.40 o 
   5   3   4       36.93       36.49      1.85 o 
   6   3   4        5.96        5.81      0.99 o 
  -7   4   4        6.02        9.06      1.04 o 
  -6   4   4       50.58       51.08      2.82 o 
  -5   4   4      101.62      109.79      3.20 o 
  -4   4   4       12.99       11.41      0.91 o 
   3   4   4       79.35       73.04      3.53 o 
   4   4   4       76.22       68.80      2.55 o 
   5   4   4      174.78      193.04      4.67 o 
   6   4   4       56.81       58.02      3.08 o 
  -7   5   4        1.14        2.12      0.51 o 
  -6   5   4       46.25       47.13      2.68 o 
  -5   5   4      187.12      181.01      4.34 o 
  -4   5   4      257.80      241.80      8.86 o 
   3   5   4        0.61        1.04      0.42 o 
   4   5   4       63.21       60.24      3.34 o 
   5   5   4      103.73      107.37      3.36 o 
   6   5   4       13.52       12.98      1.41 o 
  -7   6   4       35.59       36.24      2.00 o 
  -6   6   4        2.95        3.55      0.55 o 
  -5   6   4       72.43       77.55      2.69 o 
  -4   6   4        5.52        3.57      0.61 o 
  -3   6   4        2.34        2.62      0.41 o 
   2   6   4      268.88      262.57      7.10 o 
   3   6   4        4.01        4.66      0.96 o 
   4   6   4       39.06       35.64      1.91 o 
   5   6   4       16.93       14.92      1.47 o 
   6   6   4        8.04        6.97      1.02 o 
  -6   7   4       12.00        9.91      1.02 o 
  -5   7   4      104.95      107.26      3.23 o 
  -4   7   4        2.13        1.82      0.41 o 
  -3   7   4       32.29       24.64      1.95 o 
   2   7   4       42.83       45.77      2.74 o 
   3   7   4       53.87       54.64      3.39 o 
   4   7   4       20.46       22.46      1.58 o 
   5   7   4       28.04       26.17      1.59 o 
   6   7   4        5.82        4.66      0.76 o 
  -6   8   4        6.58        5.46      0.53 o 
  -5   8   4        0.87        0.80      0.65 o 
  -4   8   4       13.60        8.62      0.85 o 
  -3   8   4       37.59       35.81      2.43 o 
   1   8   4       58.26       53.03      2.79 o 
   2   8   4      217.01      228.76      7.03 o 
   3   8   4      169.50      171.95      6.60 o 
   4   8   4      128.03      136.98      5.90 o 
   5   8   4        9.65       11.20      1.02 o 
  -6   9   4        0.37        0.42      0.25 o 
  -5   9   4        0.34        0.40      0.21 o 
  -4   9   4       88.54       91.27      4.35 o 
  -3   9   4        2.40        2.37      0.65 o 
   1   9   4      132.89      116.83      4.60 o 
   2   9   4      317.76      312.74      8.78 o 
   3   9   4      583.22      598.08     14.67 o 
   4   9   4       93.36       92.06      4.80 o 
   5   9   4        3.97        3.53      0.82 o 
  -6  10   4       11.62        8.87      0.72 o 
  -5  10   4        6.13        7.07      0.79 o 
  -4  10   4        4.92        5.64      1.16 o 
  -3  10   4       39.40       36.88      2.65 o 
   1  10   4      153.06      151.09      5.50 o 
   2  10   4      292.83      327.76      9.28 o 
   3  10   4       17.26       19.25      2.20 o 
   4  10   4        2.95        2.60      0.85 o 
   5  10   4       16.01       18.68      1.75 o 
  -5  11   4       25.58       26.28      1.47 o 
  -4  11   4        3.28        3.10      0.82 o 
  -3  11   4        1.75        1.13      0.51 o 
   3  11   4       40.41       40.52      3.16 o 
   4  11   4       12.77       11.74      1.61 o 
   5  11   4        1.96        2.88      0.68 o 
  -5  12   4        2.99        2.64      0.45 o 
  -4  12   4       15.56       17.33      1.83 o 
  -3  12   4       49.38       56.33      3.41 o 
   3  12   4       17.32       26.16      2.51 o 
   4  12   4        5.14        6.72      1.16 o 
  -5  13   4        6.27        5.80      0.80 o 
  -4  13   4       29.47       30.82      1.61 o 
  -3  13   4       91.77       93.04      4.49 o 
   3  13   4       59.54       71.03      4.04 o 
   4  13   4       13.06       12.67      1.47 o 
  -4  14   4        8.58        8.34      1.06 o 
  -3  14   4       12.19       10.95      1.44 o 
   2  14   4       36.61       45.92      3.22 o 
   3  14   4        3.55        2.79      0.79 o 
   4  14   4        8.51        8.41      1.04 o 
  -4  15   4        1.58        1.92      0.54 o 
  -3  15   4       53.28       58.23      6.56 o 
  -2  15   4       79.41       77.61      3.89 o 
   2  15   4        3.44        3.78      0.87 o 
   3  15   4       30.96       32.17      2.29 o 
  -3  16   4       14.07       15.44      1.44 o 
  -2  16   4       17.28       16.90      1.59 o 
   1  16   4       12.76       12.53      1.50 o 
   2  16   4        0.24        0.68      0.42 o 
  -2 -16   5       49.70       44.98      2.31 o 
  -1 -16   5       25.18       25.24      3.51 o 
   0 -16   5       19.72       20.32      1.61 o 
   1 -16   5        4.20        5.00      0.55 o 
  -2 -15   5       10.92       13.12      1.35 o 
  -1 -15   5        2.01        1.30      0.40 o 
   0 -15   5       15.02       17.21      1.58 o 
   1 -15   5        4.01        4.83      0.85 o 
   2 -15   5        5.03        4.77      0.76 o 
  -2 -14   5        0.21        0.51      0.34 o 
  -1 -14   5       18.62       20.21      1.78 o 
   0 -14   5        1.80        3.73      0.76 o 
   1 -14   5       31.26       35.81      2.43 o 
   2 -14   5        1.32        1.92      0.54 o 
  -2 -13   5       14.50       14.42      1.47 o 
  -1 -13   5        7.38       10.84      1.33 o 
   0 -13   5       10.24       11.80      1.38 o 
   1 -13   5       13.27       16.82      1.69 o 
   2 -13   5       20.11       19.22      1.78 o 
  -2 -12   5      101.45      111.42      4.35 o 
  -1 -12   5      123.83      136.45      5.02 o 
   0 -12   5       46.79       45.01      2.77 o 
   1 -12   5       35.67       41.96      2.74 o 
   2 -12   5        0.28        0.11      0.37 o 
  -2 -11   5      123.75      133.09      4.77 o 
  -1 -11   5       38.78       38.21      2.43 o 
   0 -11   5       39.93       38.72      2.51 o 
   1 -11   5      180.66      200.28      6.52 o 
   2 -11   5       86.26       90.53      4.20 o 
  -2 -10   5       44.85       42.98      2.46 o 
  -1 -10   5       99.78       95.02      3.92 o 
   0 -10   5       24.09       27.66      2.06 o 
   1 -10   5       68.78       63.19      3.33 o 
   2 -10   5       85.33       89.29      4.15 o 
  -2  -9   5       28.80       23.71      1.75 o 
  -1  -9   5       21.89       21.59      1.22 o 
   0  -9   5       47.58       46.71      6.42 o 
   1  -9   5       61.68       62.09      3.19 o 
   2  -9   5      302.86      349.46      9.14 o 
  -2  -8   5       53.87       46.14      1.73 o 
  -1  -8   5      107.87       92.82      2.58 o 
   0  -8   5        0.05        0.33      0.17 o 
   1  -8   5      214.39      215.80      6.32 o 
   2  -8   5      304.67      292.76      7.96 o 
   4  -8   5        3.20        3.10      0.76 o 
  -3  -7   5       79.58       69.06      3.19 o 
  -2  -7   5       28.03       20.04      1.58 o 
  -1  -7   5      109.22      104.35      2.66 o 
   0  -7   5        4.72        6.95      0.64 o 
   1  -7   5        3.67        2.29      0.40 o 
   2  -7   5      110.68      112.40      2.47 o 
   3  -7   5       24.69       23.58      1.36 o 
   4  -7   5       13.90       16.40      1.61 o 
   5  -7   5        5.26        7.51      1.02 o 
  -3  -6   5       54.69       49.10      2.57 o 
  -2  -6   5      106.86      102.64      3.73 o 
  -1  -6   5       69.84       70.81      2.93 o 
   0  -6   5       94.66      110.20      3.73 o 
   1  -6   5      138.69      136.70      4.46 o 
   2  -6   5        5.14        4.24      0.49 o 
   3  -6   5       46.00       44.11      1.85 o 
   4  -6   5       12.58       13.57      1.47 o 
   5  -6   5       11.27       10.58      1.24 o 
   6  -6   5        0.06        0.14      0.23 o 
  -2  -5   5      136.74      160.86      4.74 o 
  -1  -5   5       49.64       44.57      1.52 o 
   0  -5   5       68.78       68.56      7.25 o 
   1  -5   5       90.01       86.19      3.39 o 
   2  -5   5       10.88       10.99      1.98 o 
   3  -5   5       57.82       57.91      2.09 o 
   4  -5   5      137.11      133.80      3.55 o 
   5  -5   5       73.99       64.65      3.25 o 
   6  -5   5        8.91        7.45      0.90 o 
  -4  -4   5        3.37        4.97      0.79 o 
  -3  -4   5       68.48       66.01      2.88 o 
  -2  -4   5       28.24       29.69      1.75 o 
  -1  -4   5       11.32       16.48      0.86 o 
   0  -4   5      137.73      163.26      6.53 o 
   1  -4   5      231.96      253.13      5.25 o 
   2  -4   5       84.10       76.61      1.93 o 
   3  -4   5       18.28       15.81      1.12 o 
   4  -4   5       19.96       20.34      1.28 o 
   5  -4   5      103.64      107.21      4.26 o 
   6  -4   5       14.74       14.08      1.30 o 
  -6  -3   5        3.87        3.22      0.73 o 
  -4  -3   5        9.18        8.69      1.02 o 
  -3  -3   5      180.47      180.47      5.19 o 
  -2  -3   5       49.02       64.34      2.62 o 
  -1  -3   5       39.69       43.83      2.99 o 
   0  -3   5      668.39      747.79      9.70 o 
   1  -3   5      532.23      555.25     15.27 o 
   2  -3   5      292.59      260.73      4.93 o 
   3  -3   5      152.05      142.04      4.16 o 
   4  -3   5       14.41       16.04      1.14 o 
   5  -3   5      123.69      125.04      3.35 o 
   6  -3   5       40.83       38.44      2.20 o 
  -7  -2   5        4.66        4.35      0.68 o 
  -6  -2   5        3.44        3.19      0.73 o 
  -5  -2   5       51.35       49.16      2.85 o 
  -4  -2   5       25.23       22.44      1.64 o 
  -3  -2   5      218.59      192.10      5.36 o 
  -2  -2   5       44.59       66.66      2.62 o 
  -1  -2   5      246.36      281.99      8.01 o 
   0  -2   5      537.03      533.61      7.29 o 
   1  -2   5     1110.22     1048.37     18.85 o 
   2  -2   5      167.02      177.46      3.77 o 
   3  -2   5       42.45       30.66      1.20 o 
   4  -2   5        4.58        4.47      0.60 o 
   5  -2   5       65.86       65.05      3.17 o 
   6  -2   5       40.74       43.12      2.37 o 
  -7  -1   5        0.84        0.42      0.28 o 
  -6  -1   5        9.40       10.95      1.33 o 
  -5  -1   5        6.92        5.05      0.90 o 
  -4  -1   5       15.80       13.32      1.24 o 
  -3  -1   5        1.76        2.82      0.54 o 
  -2  -1   5      252.88      241.09      5.81 o 
  -1  -1   5      330.80      355.83      7.56 o 
   0  -1   5       44.29       39.65      1.81 o 
   1  -1   5       20.06       29.69      1.17 o 
   2  -1   5       53.80       56.70      2.62 o 
   3  -1   5       64.42       56.95      3.13 o 
   4  -1   5       41.11       44.04      1.91 o 
   5  -1   5       19.79       17.22      1.17 o 
   6  -1   5       89.91       99.17      3.78 o 
  -7   0   5        3.26        5.05      0.79 o 
  -6   0   5       20.91       29.01      2.17 o 
  -5   0   5        3.77        3.08      0.73 o 
  -4   0   5        0.32        0.15      0.12 o 
  -3   0   5       27.15       24.21      1.58 o 
  -2   0   5      157.84      183.10      4.80 o 
  -1   0   5     1902.65     1886.58     30.82 o 
   0   0   5      534.67      524.76      9.93 o 
   1   0   5        2.44        2.62      0.48 o 
   2   0   5       95.41       86.67      3.41 o 
   3   0   5       95.27       66.94      2.19 o 
   4   0   5       43.42       42.32      1.55 o 
   5   0   5        1.37        1.89      0.59 o 
   6   0   5       12.94       10.95      1.19 o 
  -7   1   5        0.82        0.20      0.20 o 
  -6   1   5        9.19        9.79      1.27 o 
  -5   1   5        6.91        6.26      0.73 o 
  -4   1   5       15.51       11.92      0.89 o 
  -2   1   5      253.09      232.76      5.73 o 
  -1   1   5      332.48      370.48      7.62 o 
   2   1   5       54.00       51.28      2.48 o 
   3   1   5       64.43       55.03      2.93 o 
   4   1   5       41.01       43.84      1.59 o 
   5   1   5       19.59       19.95      1.81 o 
   6   1   5       89.88       95.70      3.75 o 
  -7   2   5        4.68        4.97      0.79 o 
  -6   2   5        3.33        4.77      0.87 o 
  -5   2   5       51.34       48.08      2.05 o 
  -4   2   5       25.06       25.25      1.82 o 
   2   2   5      166.87      180.75      5.19 o 
   3   2   5       42.02       31.66      2.23 o 
   4   2   5        4.60        5.29      0.68 o 
   5   2   5       65.75       64.76      2.42 o 
   6   2   5       40.83       38.04      2.26 o 
  -7   3   5        1.23        1.07      0.37 o 
  -6   3   5        3.96        4.74      0.90 o 
  -5   3   5        0.91        0.63      0.82 o 
  -4   3   5        9.34        9.66      0.67 o 
   3   3   5      151.83      133.12      5.00 o 
   4   3   5       14.12       14.63      1.14 o 
   5   3   5      124.26      118.92      3.42 o 
   6   3   5       40.65       33.07      2.09 o 
  -7   4   5        4.67        6.26      0.85 o 
  -6   4   5        5.49        3.53      0.76 o 
  -5   4   5        5.37        4.65      0.67 o 
  -4   4   5        3.36        3.44      0.54 o 
  -3   4   5       67.91       63.72      2.85 o 
   2   4   5       85.06       71.09      3.39 o 
   3   4   5       17.98       20.12      1.89 o 
   4   4   5       20.07       19.36      1.95 o 
   5   4   5      104.02      105.02      3.21 o 
   6   4   5       15.01       13.35      1.27 o 
  -7   5   5        0.08        0.17      0.23 o 
  -6   5   5        4.56        5.81      0.93 o 
  -5   5   5       28.96       35.03      1.79 o 
  -4   5   5       73.40       66.76      3.30 o 
  -3   5   5        5.62        4.43      0.56 o 
   2   5   5       10.71       14.00      1.47 o 
   3   5   5       57.79       56.84      3.30 o 
   4   5   5      136.72      139.52      5.62 o 
   5   5   5       74.97       70.44      3.53 o 
  -7   6   5       14.67       14.48      1.21 o 
  -6   6   5        2.38        2.23      0.45 o 
  -5   6   5       12.25       10.76      0.99 o 
  -4   6   5       70.48       69.92      2.47 o 
  -3   6   5       54.98       48.84      1.90 o 
   2   6   5        5.15        3.87      0.85 o 
   3   6   5       46.65       45.86      3.02 o 
   4   6   5       12.70       17.05      1.89 o 
   5   6   5       11.40        9.12      1.30 o 
  -6   7   5        2.42        3.51      0.90 o 
  -5   7   5       18.10       20.42      1.35 o 
  -4   7   5        2.74        2.92      0.50 o 
  -3   7   5       79.29       74.05      3.61 o 
   1   7   5        3.78        2.82      0.71 o 
   2   7   5      111.72      112.71      4.88 o 
   3   7   5       25.20       26.47      2.37 o 
   4   7   5       13.79       17.16      1.95 o 
   5   7   5        5.15        6.01      1.07 o 
  -6   8   5       25.37       26.19      1.35 o 
  -5   8   5        6.41        5.55      0.70 o 
  -4   8   5       46.96       46.06      3.05 o 
  -3   8   5       11.63        7.93      1.16 o 
   1   8   5      214.66      201.07      6.80 o 
   2   8   5      305.28      294.51      8.92 o 
   3   8   5       45.04       46.73      3.30 o 
   4   8   5        3.23        4.52      1.04 o 
   5   8   5       11.80       12.67      1.50 o 
  -6   9   5        7.41        7.07      1.21 o 
  -5   9   5       45.54       43.08      1.91 o 
  -4   9   5       38.73       37.08      2.74 o 
  -3   9   5       77.55       72.39      3.78 o 
   2   9   5      304.94      350.70     10.27 o 
   3   9   5      198.98      239.23      8.27 o 
   4   9   5       12.51       16.42      1.92 o 
   5   9   5        3.41        2.60      0.65 o 
  -6  10   5        7.74       10.44      1.16 o 
  -5  10   5       43.24       41.13      1.88 o 
  -4  10   5      206.56      203.58      6.91 o 
  -3  10   5       16.35       15.07      1.72 o 
   2  10   5       85.43       95.53      4.94 o 
   3  10   5       15.30       13.38      1.81 o 
   4  10   5       10.51       15.10      1.78 o 
   5  10   5        2.11        1.83      0.51 o 
  -5  11   5       10.59       10.27      0.90 o 
  -4  11   5        3.45        4.63      1.04 o 
  -3  11   5       77.59       76.17      4.04 o 
   2  11   5       87.03       94.57      5.00 o 
   3  11   5       14.59       19.42      2.17 o 
   4  11   5        7.71        8.44      1.30 o 
  -5  12   5        8.36        9.54      0.82 o 
  -4  12   5        8.66        8.10      1.27 o 
  -3  12   5       89.75       94.85      4.57 o 
   2  12   5        0.24        0.42      0.40 o 
   3  12   5       29.24       24.52      2.37 o 
   4  12   5        0.19       -0.25      0.37 o 
  -4  13   5        5.47        6.01      1.07 o 
  -3  13   5       12.27       12.78      1.61 o 
   1  13   5       13.51       18.17      2.03 o 
   2  13   5       20.17       22.55      2.26 o 
   3  13   5        0.24        0.08      0.31 o 
   4  13   5        6.26       10.19      1.21 o 
  -4  14   5        5.48        4.70      0.59 o 
  -3  14   5        0.24       -0.11      0.37 o 
   1  14   5       31.09       35.45      2.71 o 
   2  14   5        1.33        2.74      0.79 o 
   3  14   5        8.73        8.55      1.19 o 
  -3  15   5        9.15       10.23      0.88 o 
  -2  15   5       10.89       14.67      1.61 o 
   2  15   5        4.99        5.14      0.93 o 
  -2  16   5       49.23       41.39      3.34 o 
  -1 -16   6        7.14        7.33      1.76 o 
   0 -16   6        2.55        2.34      0.54 o 
  -1 -15   6        0.01        0.06      0.23 o 
   0 -15   6        1.15        0.54      0.31 o 
   1 -15   6        1.26        1.21      0.40 o 
  -1 -14   6       17.89       14.90      1.47 o 
   0 -14   6       16.77       17.89      1.64 o 
   1 -14   6       10.95       11.97      1.33 o 
   2 -14   6        2.50        1.92      0.48 o 
  -2 -13   6        1.14        0.59      0.28 o 
  -1 -13   6        0.69        0.40      0.31 o 
   0 -13   6       27.13       32.00      2.29 o 
   1 -13   6       15.09       17.10      1.67 o 
   2 -13   6        3.60        2.31      0.62 o 
  -2 -12   6       19.61       16.65      1.55 o 
  -1 -12   6        8.42       11.77      1.35 o 
   0 -12   6       16.36       17.58      1.72 o 
   1 -12   6        1.97        1.86      0.62 o 
   2 -12   6       12.98       15.15      1.61 o 
  -2 -11   6        4.67        4.29      0.79 o 
  -1 -11   6       15.28       13.04      1.47 o 
   0 -11   6      272.91      294.14      8.21 o 
   1 -11   6      106.20      118.05      4.83 o 
   2 -11   6       40.94       46.17      2.91 o 
  -2 -10   6       10.86       12.30      1.33 o 
  -1 -10   6      206.35      210.81      6.49 o 
   0 -10   6       41.31       40.50      2.60 o 
   1 -10   6      347.40      401.61     10.10 o 
   2 -10   6       68.63       87.96      4.12 o 
  -2  -9   6       89.73       86.47      3.64 o 
  -1  -9   6       59.33       67.31      3.27 o 
   0  -9   6       63.29       65.16      3.30 o 
   1  -9   6       29.82       33.47      2.37 o 
   2  -9   6       81.33       84.38      4.01 o 
  -2  -8   6       24.31       25.03      1.83 o 
  -1  -8   6        2.19        2.14      0.56 o 
   0  -8   6        0.57        0.38      0.31 o 
   1  -8   6       55.38       53.65      2.96 o 
   2  -8   6       71.48       76.68      3.75 o 
  -2  -7   6       99.22       89.69      3.56 o 
  -1  -7   6        1.26        1.26      0.28 o 
   0  -7   6       62.30       54.61      5.38 o 
   1  -7   6       28.25       31.68      1.76 o 
   2  -7   6       44.82       41.09      4.04 o 
   3  -7   6       64.44       61.55      3.36 o 
  -4  -6   6       12.08       11.85      1.33 o 
  -2  -6   6       47.93       42.76      3.37 o 
  -1  -6   6        4.83        4.69      0.54 o 
   0  -6   6       66.55       62.70      1.70 o 
   1  -6   6       45.81       48.91      2.68 o 
   2  -6   6       33.37       34.70      1.66 o 
   3  -6   6        8.66        7.79      0.79 o 
   4  -6   6       15.26       15.35      1.52 o 
   5  -6   6        0.05       -0.03      0.34 o 
  -4  -5   6       74.75       70.78      3.33 o 
  -3  -5   6        2.57        2.12      0.56 o 
  -2  -5   6      265.73      264.34      7.00 o 
  -1  -5   6       69.82       74.57      2.93 o 
   0  -5   6       15.07       21.05      0.93 o 
   1  -5   6       19.20       16.29      0.95 o 
   2  -5   6       87.49       83.02      2.05 o 
   3  -5   6       87.38       81.48      2.63 o 
   4  -5   6       57.07       49.64      2.05 o 
   5  -5   6        1.01        0.93      0.42 o 
  -6  -4   6        1.39        1.83      0.54 o 
  -4  -4   6       20.75       20.74      1.72 o 
  -3  -4   6       56.42       44.33      2.51 o 
  -2  -4   6      258.66      263.58      6.80 o 
  -1  -4   6      370.15      438.06      6.80 o 
   0  -4   6       32.73       29.83      1.31 o 
   1  -4   6        1.81        1.29      0.36 o 
   2  -4   6      111.30       93.57      4.61 o 
   3  -4   6       40.08       36.88      2.03 o 
   4  -4   6      248.57      252.30      5.20 o 
   5  -4   6       78.30       79.75      3.47 o 
  -6  -3   6        9.38       10.27      1.21 o 
  -4  -3   6       48.12       46.20      2.57 o 
  -3  -3   6       46.31       44.84      2.46 o 
  -2  -3   6       70.22       58.61      2.71 o 
  -1  -3   6      150.61      162.39      7.73 o 
   0  -3   6      472.98      545.94      7.87 o 
   1  -3   6       58.04       55.17      2.74 o 
   2  -3   6      184.25      156.51      3.79 o 
   3  -3   6      328.30      294.90      5.60 o 
   4  -3   6       66.18       74.91      2.55 o 
   5  -3   6       28.45       28.82      1.48 o 
  -7  -2   6        7.55        6.38      0.79 o 
  -6  -2   6       16.30       16.65      1.58 o 
  -4  -2   6      135.72      131.45      4.54 o 
  -3  -2   6      109.21      104.05      2.71 o 
  -2  -2   6       81.44       78.76      3.16 o 
  -1  -2   6     1179.17     1210.01     15.06 o 
   0  -2   6      358.52      404.91     16.30 o 
   1  -2   6      110.63       91.41      3.56 o 
   2  -2   6      134.00      110.08      3.13 o 
   3  -2   6       26.96       28.15      1.83 o 
   4  -2   6       16.50       17.26      1.20 o 
   5  -2   6       30.66       32.53      1.58 o 
  -7  -1   6        0.91        0.93      0.34 o 
  -6  -1   6        7.65        8.35      1.13 o 
  -4  -1   6       21.17       20.40      1.67 o 
  -3  -1   6      160.67      149.30      3.32 o 
  -2  -1   6      349.21      320.70      7.51 o 
  -1  -1   6      369.29      384.17      8.38 o 
   0  -1   6      308.86      344.55      6.39 o 
   1  -1   6        6.49        5.02      0.79 o 
   2  -1   6       90.22       73.17      3.16 o 
   3  -1   6       13.33       13.30      1.04 o 
   4  -1   6       31.09       27.04      1.49 o 
   5  -1   6        2.61        2.32      0.44 o 
  -7   0   6        2.65        1.75      0.45 o 
  -6   0   6       15.39       13.66      1.47 o 
  -5   0   6        1.65        3.16      0.73 o 
  -4   0   6       27.88       28.19      1.95 o 
  -3   0   6      219.28      179.71      5.25 o 
  -2   0   6       25.23       13.29      1.19 o 
  -1   0   6      128.19       92.90      3.25 o 
   0   0   6        3.61        2.00      0.40 o 
   1   0   6       10.20        7.59      0.93 o 
   2   0   6       41.05       32.27      1.75 o 
   3   0   6       50.74       54.30      2.96 o 
   4   0   6        0.26       -0.08      0.19 o 
   5   0   6        1.94        1.21      0.33 o 
  -7   1   6        0.89        0.79      0.31 o 
  -6   1   6        7.53        8.69      1.16 o 
  -5   1   6       26.60       24.04      1.98 o 
  -4   1   6       21.34       19.36      1.50 o 
  -3   1   6      162.29      149.09      4.68 o 
   2   1   6       89.46       74.69      4.86 o 
   3   1   6       13.34       14.42      1.52 o 
   4   1   6       31.41       28.54      1.63 o 
   5   1   6        2.57        2.30      0.42 o 
  -7   2   6        7.47        8.52      0.96 o 
  -6   2   6       16.18       17.75      1.67 o 
  -5   2   6       21.20       22.34      1.41 o 
  -4   2   6      136.39      123.21      3.78 o 
  -3   2   6      108.80      103.01      3.81 o 
   2   2   6      134.09      110.42      4.37 o 
   3   2   6       26.84       26.33      2.12 o 
   4   2   6       16.69       16.88      1.75 o 
  -7   3   6        4.53        5.73      0.79 o 
  -6   3   6        9.51       11.51      1.35 o 
  -5   3   6       13.75       16.36      1.21 o 
  -4   3   6       47.63       39.22      2.02 o 
  -3   3   6       46.64       45.86      2.46 o 
   2   3   6      183.31      149.04      6.77 o 
   3   3   6      329.48      301.96      8.41 o 
   4   3   6       66.74       67.05      3.64 o 
   5   3   6       28.18       25.71      2.12 o 
  -7   4   6        9.64       13.66      1.19 o 
  -6   4   6        1.37        1.98      0.59 o 
  -5   4   6        0.28        0.54      0.30 o 
  -4   4   6       20.48       20.94      1.33 o 
  -3   4   6       57.35       48.38      1.92 o 
  -2   4   6      258.99      256.64      6.72 o 
   1   4   6        1.83        0.76      0.31 o 
   2   4   6      111.42       97.41      7.18 o 
   3   4   6       39.81       40.44      2.74 o 
   4   4   6      249.51      247.69      7.79 o 
   5   4   6       78.48       75.10      3.70 o 
  -6   5   6        5.69        6.35      0.99 o 
  -5   5   6       14.24       16.64      1.67 o 
  -4   5   6       73.89       73.24      2.58 o 
  -3   5   6        2.57        2.40      0.46 o 
  -2   5   6      266.63      270.47      7.06 o 
   1   5   6       19.72       16.06      1.58 o 
   2   5   6       87.22       90.48      4.12 o 
   3   5   6       87.46       87.85      4.23 o 
   4   5   6       58.02       54.55      3.30 o 
   5   5   6        1.03        2.65      0.73 o 
  -6   6   6        2.92        5.59      0.66 o 
  -5   6   6        3.52        4.11      0.75 o 
  -4   6   6       12.13       12.25      1.04 o 
  -3   6   6       24.76       24.27      2.06 o 
   1   6   6       45.43       46.20      2.88 o 
   2   6   6       33.07       36.40      2.65 o 
   3   6   6        8.82        8.80      1.33 o 
   4   6   6       15.07       15.13      1.75 o 
   5   6   6        0.06       -0.08      0.31 o 
  -6   7   6        4.56        3.22      0.49 o 
  -5   7   6       52.78       55.72      2.26 o 
  -4   7   6       10.72       13.80      1.10 o 
  -3   7   6        0.97        1.33      0.56 o 
   1   7   6       28.66       29.38      2.40 o 
   2   7   6       46.03       40.61      2.91 o 
   3   7   6       63.92       65.84      3.84 o 
   4   7   6        7.56        5.08      0.99 o 
   5   7   6        3.39        2.82      0.65 o 
  -6   8   6        0.44        0.17      0.32 o 
  -5   8   6       11.45       11.11      0.95 o 
  -4   8   6        4.72        5.98      1.13 o 
  -3   8   6        6.82        5.98      1.07 o 
   1   8   6       54.26       51.70      3.30 o 
   2   8   6       71.22       81.19      4.35 o 
   3   8   6        1.80        1.35      0.68 o 
   4   8   6        3.49        6.41      1.10 o 
   5   8   6        4.43        3.84      0.79 o 
  -6   9   6        1.47        0.99      0.40 o 
  -5   9   6        2.56        3.10      0.82 o 
  -4   9   6      115.44      119.66      5.08 o 
  -3   9   6        5.64        6.12      1.13 o 
   1   9   6       29.64       30.70      2.60 o 
   2   9   6       81.43       84.30      4.57 o 
   3   9   6       32.94       33.98      2.85 o 
   4   9   6        1.40        0.76      0.48 o 
   5   9   6        0.23        0.48      0.31 o 
  -5  10   6        0.69        1.55      0.56 o 
  -4  10   6       57.75       52.86      3.30 o 
  -3  10   6       32.88       33.81      2.62 o 
   1  10   6      347.21      379.09     10.89 o 
   2  10   6       68.41       93.52      4.91 o 
   3  10   6       14.70       23.06      2.29 o 
   4  10   6        0.32        0.20      0.34 o 
  -5  11   6        9.79        9.61      0.82 o 
  -4  11   6        3.86        3.70      0.87 o 
  -3  11   6       21.58       22.75      2.14 o 
   1  11   6      105.49      111.22      5.28 o 
   2  11   6       40.65       43.21      3.25 o 
   3  11   6        0.78        1.86      0.65 o 
   4  11   6       10.91       12.98      1.44 o 
  -5  12   6        4.43        3.84      0.76 o 
  -4  12   6        9.04        9.00      1.27 o 
  -3  12   6       15.97       14.00      1.69 o 
   1  12   6        2.03        2.29      0.76 o 
   2  12   6       13.06       15.86      1.89 o 
   3  12   6        7.53       12.36      1.55 o 
  -4  13   6       35.70       34.23      2.37 o 
  -3  13   6        9.06        9.48      1.35 o 
   2  13   6        3.52        2.62      0.76 o 
   3  13   6       19.04       15.44      1.58 o 
  -3  14   6        7.86        8.86      1.24 o 
  -2  14   6       19.26       22.52      2.09 o 
   2  14   6        2.59        2.68      0.68 o 
  -3  15   6       22.42       19.90      1.69 o 
  -2  15   6       10.40       13.09      1.50 o 
  -1  16   6        7.15        8.47      1.10 o 
  -1 -15   7        7.39        7.73      0.90 o 
   0 -15   7        1.64        1.30      0.40 o 
  -1 -14   7        2.22        2.06      0.54 o 
   0 -14   7        4.36        3.73      0.71 o 
   1 -14   7        6.90        6.60      0.90 o 
  -1 -13   7        7.26        6.35      0.96 o 
   0 -13   7       29.05       29.89      2.12 o 
   1 -13   7       17.76       17.95      1.64 o 
   2 -13   7       22.66       20.77      1.61 o 
  -2 -12   7        3.02        2.77      0.62 o 
  -1 -12   7       30.75       32.68      2.26 o 
   0 -12   7        5.36        8.86      1.21 o 
   1 -12   7       25.19       32.71      2.34 o 
   2 -12   7        4.00        4.15      0.79 o 
  -4 -11   7        8.39        5.81      0.82 o 
  -2 -11   7       41.19       38.18      2.34 o 
  -1 -11   7       84.27       82.71      3.75 o 
   0 -11   7       59.43       59.66      3.22 o 
   1 -11   7       73.93       76.84      3.78 o 
   2 -11   7       17.98       16.79      1.67 o 
  -2 -10   7       57.41       57.71      2.96 o 
  -1 -10   7       24.80       25.62      2.03 o 
   0 -10   7       70.74       64.37      3.41 o 
   1 -10   7       25.20       27.71      2.23 o 
   2 -10   7       14.54       16.31      1.69 o 
  -4  -9   7        5.41        6.94      1.02 o 
  -2  -9   7        9.45        8.35      1.10 o 
  -1  -9   7       14.72       19.70      1.78 o 
   0  -9   7      117.34      125.07      4.88 o 
   1  -9   7       24.93       24.83      2.12 o 
   2  -9   7       40.16       44.36      2.82 o 
  -4  -8   7        4.17        6.32      0.99 o 
  -2  -8   7       31.43       31.61      2.14 o 
  -1  -8   7       57.56       60.19      3.16 o 
   0  -8   7       39.43       44.11      2.71 o 
   1  -8   7        3.37        3.67      0.82 o 
   2  -8   7       15.75       15.75      1.67 o 
  -4  -7   7        7.57       11.51      1.33 o 
  -2  -7   7       91.07       78.91      3.47 o 
  -1  -7   7       60.76       59.66      3.08 o 
   0  -7   7        4.63        5.93      0.99 o 
   1  -7   7       14.37       12.94      1.03 o 
   2  -7   7       22.06       22.34      1.38 o 
  -4  -6   7       16.18       18.17      1.64 o 
  -2  -6   7       30.34       34.43      2.17 o 
  -1  -6   7       19.31       21.28      1.78 o 
   0  -6   7       34.57       38.73      5.49 o 
   1  -6   7       84.16       78.14      4.30 o 
   2  -6   7        7.66        6.03      0.70 o 
   3  -6   7        7.35        8.33      1.24 o 
  -6  -5   7       13.34        8.30      0.99 o 
  -4  -5   7       17.11       14.84      1.52 o 
  -2  -5   7      107.22       88.11      3.64 o 
  -1  -5   7       15.21       16.71      1.08 o 
   0  -5   7       24.61       23.92      1.08 o 
   1  -5   7       39.80       34.20      1.60 o 
   2  -5   7        6.39        4.55      0.60 o 
   3  -5   7       12.05       12.98      1.02 o 
   4  -5   7       19.10       16.20      1.13 o 
  -6  -4   7        3.20        2.51      0.59 o 
  -4  -4   7       12.89       13.66      1.44 o 
  -2  -4   7      118.88       97.51      6.49 o 
  -1  -4   7      260.20      247.47      6.14 o 
   0  -4   7       68.65       65.21      2.22 o 
   1  -4   7      109.90      117.68      3.73 o 
   2  -4   7      123.15      126.44      3.40 o 
   3  -4   7      270.22      259.94      7.68 o 
   4  -4   7       50.52       59.81      2.21 o 
   5  -4   7       29.99       24.47      1.64 o 
  -6  -3   7        0.16        0.48      0.31 o 
  -5  -3   7       24.57       26.39      1.95 o 
  -4  -3   7        6.98        7.31      1.04 o 
  -3  -3   7      127.39      121.86      4.43 o 
  -2  -3   7      209.37      183.44     14.60 o 
  -1  -3   7        2.36        2.52      0.33 o 
   0  -3   7       76.38       77.01      2.90 o 
   1  -3   7      384.69      375.95     10.18 o 
   2  -3   7      677.03      650.11     10.46 o 
   3  -3   7       51.05       59.77      3.30 o 
   4  -3   7      143.29      149.72      5.47 o 
   5  -3   7       25.13       20.04      1.12 o 
  -6  -2   7        3.60        4.46      0.82 o 
  -5  -2   7       27.32       26.25      1.98 o 
  -4  -2   7       46.54       48.99      2.77 o 
  -3  -2   7        4.09        4.66      0.79 o 
  -2  -2   7        1.57        0.84      0.26 o 
  -1  -2   7        9.18       14.73      0.79 o 
   0  -2   7        8.59        6.05      0.50 o 
   1  -2   7      250.22      243.34      8.14 o 
   2  -2   7      215.93      216.27      4.65 o 
   3  -2   7       97.93       94.06      4.20 o 
   4  -2   7       37.31       34.85      2.51 o 
   5  -2   7       55.88       52.10      2.77 o 
  -6  -1   7        0.28        0.37      0.25 o 
  -5  -1   7       40.65       38.35      2.40 o 
  -4  -1   7      177.33      173.25      5.64 o 
  -3  -1   7       65.34       59.74      2.91 o 
  -2  -1   7        8.90        7.57      0.60 o 
  -1  -1   7       45.85       52.37      2.36 o 
   0  -1   7       15.29       24.99      2.71 o 
   1  -1   7        9.80        8.19      0.77 o 
   2  -1   7       46.23       42.27      2.57 o 
   3  -1   7       43.94       45.29      2.88 o 
   4  -1   7       29.46       29.43      2.31 o 
   5  -1   7       16.55       14.65      1.47 o 
  -6   0   7        0.28        1.52      0.48 o 
  -5   0   7        0.58        0.37      0.25 o 
  -4   0   7        1.47        1.38      0.45 o 
  -3   0   7       71.49       80.63      3.41 o 
  -2   0   7       58.63       39.43      3.89 o 
  -1   0   7        0.63        0.30      0.18 o 
   0   0   7      323.25      331.43      5.78 o 
   1   0   7        1.22        1.38      0.29 o 
   2   0   7       15.37       18.35      1.18 o 
   3   0   7        7.34        5.22      0.93 o 
   4   0   7        0.03        0.03      0.40 o 
   5   0   7        0.04        0.08      0.23 o 
  -6   1   7        0.28        0.00      0.31 o 
  -5   1   7       40.73       38.30      1.78 o 
  -4   1   7      176.66      176.72      5.73 o 
  -3   1   7       65.74       62.59      2.96 o 
  -2   1   7        8.82        8.11      0.69 o 
  -1   1   7       45.76       52.67      3.98 o 
   1   1   7        9.86        8.63      1.75 o 
   2   1   7       45.94       41.82      1.83 o 
   3   1   7       43.83       47.07      2.91 o 
   4   1   7       29.21       28.62      2.31 o 
   5   1   7       16.41       14.00      1.38 o 
  -6   2   7        3.56        3.92      0.79 o 
  -5   2   7       27.27       26.14      1.53 o 
  -4   2   7       46.21       50.26      2.82 o 
  -3   2   7        3.87        3.47      0.71 o 
  -2   2   7        1.65        1.60      0.33 o 
  -1   2   7        9.09       11.68      0.87 o 
   0   2   7        8.89        5.84      0.85 o 
   1   2   7      250.23      244.51      8.80 o 
   2   2   7      215.96      213.14      8.90 o 
   3   2   7       97.00       85.76      4.09 o 
   4   2   7       37.48       31.57      1.71 o 
   5   2   7       55.69       43.43      2.46 o 
  -6   3   7        0.16        0.59      0.40 o 
  -5   3   7       24.98       28.63      1.64 o 
  -4   3   7        6.95        9.00      0.88 o 
  -3   3   7      127.46      119.99      4.43 o 
  -2   3   7      209.62      177.30     13.43 o 
  -1   3   7        2.26        2.30      0.40 o 
   0   3   7       75.55       77.75      3.41 o 
   1   3   7      383.77      365.22     18.05 o 
   2   3   7      677.76      648.34     10.02 o 
   3   3   7       50.74       63.44      3.50 o 
   4   3   7      143.69      142.83      5.42 o 
  -6   4   7        3.18        3.39      0.73 o 
  -5   4   7       17.03       20.09      1.36 o 
  -4   4   7       12.94       13.71      1.11 o 
  -3   4   7      143.66      150.90      5.12 o 
  -1   4   7      258.87      243.83     14.11 o 
   0   4   7       68.17       69.20      3.27 o 
   1   4   7      109.36      119.74      6.21 o 
   2   4   7      122.41      127.59      3.55 o 
   3   4   7      270.89      256.24      7.90 o 
   4   4   7       50.30       50.91      3.10 o 
  -6   5   7       13.36       13.04      1.33 o 
  -5   5   7       30.98       39.39      1.90 o 
  -4   5   7       17.15       16.96      1.25 o 
  -3   5   7      115.59      120.58      4.90 o 
  -2   5   7      106.85      113.98      4.23 o 
  -1   5   7       15.43       14.11      1.35 o 
   0   5   7       24.21       28.73      2.12 o 
   1   5   7       40.22       30.59      2.31 o 
   2   5   7        6.60        3.70      0.82 o 
   3   5   7       12.03       13.07      1.61 o 
   4   5   7       19.47       18.99      1.83 o 
   5   5   7       10.02       10.24      1.19 o 
  -6   6   7        6.46        6.21      0.87 o 
  -5   6   7        8.09        8.47      1.64 o 
  -4   6   7       16.29       17.94      1.50 o 
  -3   6   7       13.76       10.47      1.47 o 
   1   6   7       83.78       77.95      3.89 o 
   2   6   7        7.59        6.10      1.04 o 
   3   6   7        7.18        8.66      1.27 o 
   4   6   7       41.76       43.63      2.85 o 
   5   6   7        9.86       12.42      1.30 o 
  -6   7   7        3.62        3.92      0.65 o 
  -5   7   7        0.03        0.48      0.44 o 
  -4   7   7        7.50        9.74      1.41 o 
  -3   7   7        2.75        3.16      0.85 o 
   1   7   7       14.24       13.83      1.64 o 
   2   7   7       21.88       22.97      2.23 o 
   3   7   7        0.39       -0.17      0.56 o 
   4   7   7        9.07       10.44      1.47 o 
   5   7   7        0.90        1.44      0.45 o 
  -5   8   7        0.42        0.08      0.34 o 
  -4   8   7        4.16        3.84      0.93 o 
  -3   8   7       35.03       33.72      2.62 o 
   1   8   7        3.41        4.15      0.96 o 
   2   8   7       15.60       19.59      2.06 o 
   3   8   7       47.45       55.20      3.47 o 
   4   8   7        8.03        7.99      1.16 o 
  -5   9   7        1.61        1.02      0.48 o 
  -4   9   7        5.49        6.38      1.16 o 
  -3   9   7        0.67        0.96      0.54 o 
   2   9   7       40.05       43.80      3.16 o 
   3   9   7        0.74        0.87      0.56 o 
   4   9   7       20.74       19.75      1.81 o 
  -5  10   7       13.30       13.74      1.44 o 
  -4  10   7       41.00       42.25      2.85 o 
  -3  10   7       86.53       90.31      4.40 o 
   2  10   7       14.53       17.05      1.92 o 
   3  10   7       20.27       20.38      1.98 o 
   4  10   7        1.69        2.06      0.59 o 
  -5  11   7        9.78        9.71      1.13 o 
  -4  11   7        8.25        6.83      1.10 o 
  -3  11   7       22.48       23.28      2.14 o 
   2  11   7       17.71       19.08      1.95 o 
   3  11   7        6.82        6.15      1.04 o 
  -4  12   7       10.04        9.93      1.27 o 
  -3  12   7        1.36        0.82      0.42 o 
   2  12   7        4.10        3.70      0.82 o 
   3  12   7        6.39        7.17      1.02 o 
  -4  13   7        5.86        5.53      0.90 o 
  -3  13   7        1.29        1.50      0.59 o 
  -2  13   7        7.01        6.94      1.16 o 
   2  13   7       22.46       18.34      1.64 o 
  -3  14   7        3.60        4.57      0.85 o 
  -2  14   7        1.50        1.58      0.51 o 
  -2  15   7        2.36        2.31      0.59 o 
  -1 -14   8        8.02        5.70      0.76 o 
   0 -14   8        7.84        7.73      0.90 o 
  -1 -13   8       13.42       10.78      1.13 o 
   0 -13   8       15.03       13.57      1.30 o 
   1 -13   8        3.63        2.54      0.59 o 
  -1 -12   8        5.30        5.28      0.85 o 
   0 -12   8        6.52        6.80      0.99 o 
   1 -12   8       25.54       24.61      1.89 o 
   2 -12   8       14.34       10.27      1.10 o 
  -4 -11   8        1.76        1.44      0.40 o 
  -2 -11   8        2.77        1.69      0.48 o 
  -1 -11   8       31.73       33.41      2.26 o 
   0 -11   8       46.13       55.62      3.02 o 
   1 -11   8       35.46       36.09      2.43 o 
   2 -11   8        0.07        0.08      0.25 o 
  -4 -10   8        7.39        7.45      0.93 o 
  -2 -10   8       89.19       83.90      3.58 o 
  -1 -10   8       67.08       65.13      3.27 o 
   0 -10   8      107.97      112.26      4.57 o 
   1 -10   8       32.15       34.68      2.46 o 
   2 -10   8        5.33        6.60      1.02 o 
  -4  -9   8        1.33        1.04      0.40 o 
  -2  -9   8       14.01       11.80      1.30 o 
  -1  -9   8      130.42      141.81      5.19 o 
   0  -9   8      121.47      124.14      4.85 o 
   1  -9   8       91.26      100.61      4.37 o 
   2  -9   8       25.21       27.49      2.17 o 
  -4  -8   8       15.60       16.65      1.52 o 
  -2  -8   8        1.94        3.05      0.71 o 
  -1  -8   8        0.41        0.34      0.34 o 
   0  -8   8       13.91       20.21      1.86 o 
   1  -8   8        4.69        3.47      0.79 o 
   2  -8   8        5.71        5.84      1.02 o 
  -4  -7   8       43.06       43.91      2.57 o 
  -2  -7   8       46.93       43.26      2.57 o 
  -1  -7   8       15.52       15.41      1.55 o 
   0  -7   8       10.01        8.80      1.24 o 
   1  -7   8        2.50        2.14      0.45 o 
   2  -7   8        5.15        4.61      0.62 o 
  -5  -6   8        3.26        2.74      0.62 o 
  -4  -6   8       32.22       33.02      2.23 o 
  -2  -6   8       43.81       48.03      2.71 o 
  -1  -6   8       13.41       10.84      1.30 o 
   0  -6   8        7.67        8.30      1.19 o 
   1  -6   8       47.33       49.60      2.07 o 
   2  -6   8        6.98        5.86      0.73 o 
   3  -6   8       12.78       13.60      1.55 o 
  -6  -5   8        1.34        0.54      0.28 o 
  -5  -5   8        4.18        3.70      0.71 o 
  -4  -5   8       26.58       24.69      1.95 o 
  -3  -5   8       23.69       19.11      1.72 o 
  -2  -5   8       52.81       53.31      2.85 o 
  -1  -5   8       11.21        9.93      1.27 o 
   0  -5   8       10.46       12.08      1.38 o 
   1  -5   8       10.25       10.89      0.96 o 
   2  -5   8       20.27       18.21      1.26 o 
   3  -5   8       22.78       18.23      1.78 o 
  -6  -4   8       10.79       11.51      1.13 o 
  -5  -4   8        7.79        6.60      0.93 o 
  -4  -4   8       31.32       29.12      2.14 o 
  -3  -4   8      210.94      215.04      6.46 o 
  -2  -4   8      241.31      212.64      6.46 o 
  -1  -4   8       26.08       29.72      2.17 o 
   0  -4   8        7.68       10.72      1.27 o 
   1  -4   8      136.56      138.78      4.87 o 
   2  -4   8      167.01      161.81      4.09 o 
   3  -4   8       31.37       33.53      2.48 o 
   4  -4   8        4.64        5.28      0.93 o 
  -6  -3   8        3.94        5.19      0.79 o 
  -5  -3   8       12.28       11.63      1.30 o 
  -4  -3   8      117.66      128.71      4.80 o 
  -3  -3   8       32.53       31.83      2.20 o 
  -2  -3   8       26.46       25.14      1.59 o 
  -1  -3   8        5.89        4.70      0.59 o 
   0  -3   8       41.69       40.36      2.51 o 
   1  -3   8      367.06      342.91      9.14 o 
   2  -3   8      217.43      230.76      5.05 o 
   3  -3   8      252.31      257.32      7.68 o 
   4  -3   8       32.51       36.74      2.46 o 
  -6  -2   8       15.67       13.69      1.33 o 
  -5  -2   8       18.15       18.68      1.67 o 
  -4  -2   8      138.60      153.24      5.28 o 
  -3  -2   8       15.65       17.05      1.55 o 
  -2  -2   8       12.47       12.75      0.95 o 
  -1  -2   8      116.69      105.76      3.01 o 
   0  -2   8      109.62      113.19      4.37 o 
   1  -2   8      165.85      161.76      5.47 o 
   2  -2   8      127.95      127.73      3.54 o 
   3  -2   8       58.04       63.10      3.44 o 
   4  -2   8        5.73        6.43      1.07 o 
  -6  -1   8        1.02        1.02      0.42 o 
  -5  -1   8       10.73        9.34      1.19 o 
  -4  -1   8       29.67       29.32      2.17 o 
  -3  -1   8       96.93       93.30      3.87 o 
  -2  -1   8       49.27       52.78      1.97 o 
  -1  -1   8        7.19        4.92      0.49 o 
   0  -1   8       58.74       64.12      3.16 o 
   1  -1   8       54.83       51.64      2.91 o 
   2  -1   8       52.74       51.70      2.99 o 
   3  -1   8       58.67       59.38      3.33 o 
   4  -1   8        2.04        1.13      0.54 o 
   5  -1   8        9.22        7.70      0.93 o 
  -6   0   8        3.84        3.64      0.73 o 
  -5   0   8        0.64        0.06      0.28 o 
  -4   0   8       13.45       12.22      1.41 o 
  -3   0   8       34.73       30.14      2.09 o 
  -2   0   8       36.25       34.82      1.57 o 
  -1   0   8        0.07        0.00      0.16 o 
   0   0   8       10.78       10.55      1.24 o 
   1   0   8        1.46        0.82      0.31 o 
   2   0   8      164.44      157.61      5.59 o 
   3   0   8       49.22       50.37      3.08 o 
   4   0   8        4.04        3.92      0.82 o 
   5   0   8        4.03        2.77      0.56 o 
  -6   1   8        1.00        1.44      0.48 o 
  -5   1   8       10.63        9.74      0.88 o 
  -4   1   8       30.05       32.37      2.29 o 
  -3   1   8       97.02       97.25      3.92 o 
  -2   1   8       49.55       50.84      1.93 o 
  -1   1   8        7.29        5.34      0.61 o 
   0   1   8       58.24       57.29      3.02 o 
   1   1   8       54.19       55.68      3.02 o 
   2   1   8       52.81       51.98      2.14 o 
   4   1   8        1.99        1.75      0.56 o 
   5   1   8        9.11        7.34      0.90 o 
  -6   2   8       15.60       14.51      1.44 o 
  -5   2   8       18.35       21.42      1.95 o 
  -4   2   8      138.88      143.16      5.22 o 
  -3   2   8       15.61       14.51      1.47 o 
  -2   2   8       12.41       12.27      0.96 o 
  -1   2   8      116.93      109.58      4.90 o 
   0   2   8      109.08      107.10      4.32 o 
   1   2   8      166.75      154.03      8.97 o 
   2   2   8      127.54      128.71      3.58 o 
   3   2   8       58.48       60.70      3.33 o 
   4   2   8        5.61        5.45      0.99 o 
  -6   3   8        3.90        5.70      0.90 o 
  -5   3   8       12.25       13.07      1.50 o 
  -4   3   8      117.59      126.23      4.80 o 
  -3   3   8       32.31       36.43      2.37 o 
  -2   3   8       26.54       28.96      1.48 o 
  -1   3   8        5.89        4.39      0.58 o 
   0   3   8       41.75       38.55      2.51 o 
   1   3   8      365.50      359.44      6.61 o 
   2   3   8      218.49      237.15      6.12 o 
   3   3   8      253.20      256.39      7.70 o 
   4   3   8       32.58       30.68      2.29 o 
  -6   4   8       10.79       13.38      1.33 o 
  -5   4   8        7.63        8.04      1.16 o 
  -4   4   8       31.40       35.02      2.46 o 
  -3   4   8      211.04      211.77      6.49 o 
  -2   4   8      240.38      232.76      6.69 o 
  -1   4   8       26.16       26.51      1.42 o 
   0   4   8        7.67        9.82      1.27 o 
   1   4   8      136.23      137.21      7.79 o 
   2   4   8      168.08      174.74      6.15 o 
   3   4   8       31.55       34.97      2.60 o 
   4   4   8        4.66        4.75      0.64 o 
  -6   5   8        1.35        1.38      0.42 o 
  -5   5   8        4.20        3.61      0.58 o 
  -4   5   8       26.37       27.33      2.95 o 
  -2   5   8       53.30       53.65      2.96 o 
   2   5   8       20.45       17.41      1.86 o 
   3   5   8       23.23       20.94      2.00 o 
   4   5   8        0.65        0.72      0.34 o 
  -5   6   8        3.27        3.48      0.54 o 
  -4   6   8       32.42       31.30      2.51 o 
  -3   6   8        2.91        3.84      0.87 o 
   2   6   8        6.96        6.32      1.13 o 
   3   6   8       12.75       13.55      1.61 o 
   4   6   8       20.51       20.35      1.78 o 
  -5   7   8       10.15       10.92      1.35 o 
  -4   7   8       42.70       45.66      3.02 o 
  -3   7   8       26.82       27.35      2.37 o 
   2   7   8        5.10        3.87      0.90 o 
   3   7   8       13.48       15.21      1.72 o 
   4   7   8        1.56        3.13      0.71 o 
  -5   8   8        6.83        7.56      1.07 o 
  -4   8   8       15.46       16.65      1.75 o 
  -3   8   8        1.26        0.76      0.42 o 
   2   8   8        5.81        6.35      1.13 o 
   3   8   8       10.82       11.74      1.47 o 
   4   8   8        3.16        4.32      0.76 o 
  -5   9   8        5.44        4.06      0.79 o 
  -4   9   8        1.34        1.50      0.59 o 
  -3   9   8        3.94        3.75      0.87 o 
   2   9   8       25.13       27.06      2.29 o 
   3   9   8        3.26        2.40      0.71 o 
  -4  10   8        7.48        7.73      1.13 o 
  -3  10   8        2.12        1.55      0.62 o 
   2  10   8        5.27        5.00      0.93 o 
   3  10   8        7.98        9.28      1.19 o 
  -4  11   8        1.73        1.78      0.56 o 
  -3  11   8        2.82        2.29      0.71 o 
  -2  11   8        2.79        3.27      0.82 o 
  -3  12   8        8.84        8.55      1.19 o 
  -2  12   8       16.05       19.22      1.83 o 
  -3  13   8        3.34        2.03      0.56 o 
  -2  13   8        8.97        9.99      1.27 o 
  -2  14   8        5.97        6.86      0.96 o 
  -1 -12   9        4.43        3.53      0.65 o 
   0 -12   9        6.27        6.26      0.87 o 
   1 -12   9        2.77        3.22      0.62 o 
  -3 -11   9        1.62        1.83      0.48 o 
  -1 -11   9        3.46        2.88      0.65 o 
   0 -11   9        1.05        0.68      0.40 o 
   1 -11   9        4.30        4.23      0.79 o 
  -4 -10   9        0.10        0.03      0.20 o 
  -3 -10   9       12.49       11.37      1.19 o 
  -2 -10   9       13.00       14.05      1.30 o 
  -1 -10   9       34.91       33.95      2.23 o 
   0 -10   9       32.59       34.88      2.31 o 
   1 -10   9       10.54        9.85      1.21 o 
   2 -10   9       18.52       20.40      1.61 o 
  -4  -9   9        2.81        2.23      0.51 o 
  -3  -9   9        6.10        6.18      0.90 o 
  -2  -9   9       20.47       19.25      1.61 o 
  -1  -9   9       25.00       30.65      2.20 o 
   0  -9   9        2.15        1.41      0.54 o 
   1  -9   9        8.07       10.58      1.30 o 
   2  -9   9        3.04        2.51      0.62 o 
  -4  -8   9        6.67        9.06      1.04 o 
  -3  -8   9        8.13        9.23      1.13 o 
  -2  -8   9       41.22       39.23      2.40 o 
  -1  -8   9       12.60       11.43      1.38 o 
   0  -8   9       17.43       17.58      1.69 o 
   1  -8   9       12.00       12.61      1.47 o 
   2  -8   9        2.22        2.23      0.65 o 
  -5  -7   9        3.67        3.08      0.54 o 
  -4  -7   9       12.71       14.65      1.38 o 
  -3  -7   9       58.04       74.25      3.39 o 
  -2  -7   9        2.71        2.57      0.65 o 
  -1  -7   9        3.25        2.17      0.65 o 
   0  -7   9        2.04        2.96      0.73 o 
   1  -7   9       14.21       20.01      1.86 o 
   2  -7   9        1.42        1.16      0.54 o 
  -5  -6   9        5.35        4.35      0.68 o 
  -4  -6   9        2.28        2.34      0.59 o 
  -3  -6   9        3.91        7.31      1.04 o 
  -2  -6   9       26.54       26.98      2.06 o 
  -1  -6   9       11.99       13.24      1.52 o 
   0  -6   9       20.43       24.61      2.06 o 
   1  -6   9       13.98       14.50      1.68 o 
   2  -6   9        9.37        9.27      0.96 o 
  -5  -5   9        5.85        4.09      0.71 o 
  -4  -5   9       20.48       23.68      1.83 o 
  -3  -5   9        4.03        4.32      0.82 o 
  -2  -5   9        1.90        2.53      0.47 o 
  -1  -5   9       35.53       39.11      2.62 o 
   0  -5   9        5.52        5.84      1.04 o 
   1  -5   9       30.19       33.24      1.70 o 
   2  -5   9        8.76        9.93      0.92 o 
   3  -5   9        6.39        7.34      1.10 o 
  -5  -4   9        0.90        0.37      0.28 o 
  -4  -4   9        0.21       -0.28      0.34 o 
  -3  -4   9       40.29       43.06      2.60 o 
  -2  -4   9       19.38       22.25      1.32 o 
  -1  -4   9       61.16       60.17      2.25 o 
   0  -4   9       58.67       58.59      3.25 o 
   1  -4   9       38.40       37.34      2.60 o 
   2  -4   9       23.25       23.24      1.43 o 
   3  -4   9        8.37        9.09      1.21 o 
  -5  -3   9       14.61       14.51      1.38 o 
  -4  -3   9       17.96       14.17      1.47 o 
  -3  -3   9       40.47       44.17      2.65 o 
  -2  -3   9       39.23       43.72      1.88 o 
  -1  -3   9       47.16       48.23      2.96 o 
   0  -3   9       29.32       28.98      2.20 o 
   1  -3   9      144.65      157.25      3.99 o 
   2  -3   9       54.00       58.84      2.31 o 
   3  -3   9        3.71        4.09      0.87 o 
   4  -3   9        6.82        7.79      1.02 o 
  -6  -2   9        1.40        1.07      0.37 o 
  -5  -2   9        5.77        4.91      0.82 o 
  -4  -2   9        5.93        7.87      1.13 o 
  -3  -2   9        3.97        3.47      0.76 o 
  -2  -2   9       96.31       96.29      2.86 o 
  -1  -2   9       33.11       30.67      1.58 o 
   0  -2   9       94.70      108.62      4.49 o 
   1  -2   9       62.04       63.40      2.40 o 
   2  -2   9       18.15       23.46      1.43 o 
   3  -2   9       21.21       21.17      1.89 o 
   4  -2   9        3.74        4.12      0.79 o 
  -6  -1   9        0.30        0.54      0.31 o 
  -5  -1   9       10.95        8.66      1.10 o 
  -4  -1   9       37.31       37.28      2.46 o 
  -3  -1   9       34.96       33.95      2.31 o 
  -2  -1   9        3.38        3.95      0.54 o 
  -1  -1   9      156.83      153.57      4.15 o 
   0  -1   9       25.30       19.98      1.83 o 
   1  -1   9       18.79       18.65      1.78 o 
   2  -1   9       44.58       43.95      1.99 o 
   3  -1   9       13.51       12.59      1.47 o 
   4  -1   9       11.17        9.99      1.19 o 
  -6   0   9        5.40        3.95      0.71 o 
  -5   0   9        0.03        0.12      0.17 o 
  -4   0   9        9.78       11.20      1.33 o 
  -3   0   9       12.45       12.16      1.35 o 
  -2   0   9      140.67      124.31      4.76 o 
  -1   0   9       17.56       20.50      1.25 o 
   0   0   9       20.62       17.92      1.72 o 
   1   0   9        2.91        2.23      0.59 o 
   2   0   9        0.80        0.34      0.40 o 
   3   0   9        1.27        0.73      0.37 o 
   4   0   9        0.52        1.02      0.42 o 
  -6   1   9        0.32        0.59      0.34 o 
  -5   1   9       10.91        9.68      0.86 o 
  -4   1   9       37.29       42.05      2.60 o 
  -3   1   9       35.06       34.43      2.34 o 
  -2   1   9        3.35        2.54      0.46 o 
  -1   1   9      156.19      149.00      4.57 o 
   0   1   9       25.35       23.45      1.98 o 
   1   1   9       18.50       20.01      1.86 o 
   2   1   9       44.61       43.18      2.77 o 
   3   1   9       13.56       12.33      1.47 o 
   4   1   9       11.18       10.05      1.21 o 
  -6   2   9        1.40        1.78      0.48 o 
  -5   2   9        5.80        6.29      1.02 o 
  -4   2   9        6.06        6.18      1.02 o 
  -3   2   9        4.07        4.46      0.85 o 
  -2   2   9       96.08       95.36      2.90 o 
  -1   2   9       32.75       27.65      1.47 o 
   0   2   9       94.54      102.19      4.40 o 
   1   2   9       61.63       62.68      3.44 o 
   2   2   9       18.07       23.17      2.03 o 
   3   2   9       21.23       19.92      1.92 o 
   4   2   9        3.60        2.96      0.71 o 
  -5   3   9       14.73       16.88      1.61 o 
  -4   3   9       17.91       15.78      1.58 o 
  -3   3   9       40.50       46.62      2.77 o 
  -2   3   9       39.19       43.18      2.65 o 
  -1   3   9       47.52       51.70      2.09 o 
   0   3   9       29.11       25.34      2.14 o 
   1   3   9      144.94      161.99      5.84 o 
   4   3   9        6.93        6.58      0.96 o 
  -5   4   9        0.91        0.79      0.42 o 
  -4   4   9        0.21       -0.06      0.28 o 
  -3   4   9       40.42       45.10      2.74 o 
  -2   4   9       18.96       21.19      1.86 o 
  -1   4   9       60.83       54.30      2.93 o 
   0   4   9       58.74       58.33      3.30 o 
   2   4   9       23.40       25.03      2.14 o 
   4   4   9        9.01        8.61      1.07 o 
  -5   5   9        5.80        4.26      0.73 o 
   2   5   9        8.76        8.21      1.21 o 
   3   5   9        6.44        8.38      1.19 o 
   4   5   9       15.92       12.56      1.24 o 
   2   6   9        9.52        8.92      1.27 o 
   3   6   9       14.13       13.18      1.44 o 
   2   7   9        1.34        0.51      0.40 o 
   3   7   9        4.26        4.66      0.85 o 
  -4   8   9        6.80        7.79      1.10 o 
  -3   8   9        8.04        6.38      1.07 o 
  -2   8   9       41.34       37.59      2.60 o 
   3   8   9        7.56        9.09      1.10 o 
  -4   9   9        2.76        1.19      0.42 o 
  -3   9   9        6.09        3.78      0.82 o 
  -2   9   9       20.39       18.82      1.78 o 
  -4  10   9        0.11        0.11      0.23 o 
  -3  10   9       12.43        9.26      1.19 o 
  -2  10   9       13.16       12.67      1.44 o 
  -3  11   9        1.63        1.55      0.51 o 
  -2  11   9       24.59       19.50      1.72 o 
  -2  12   9       12.54       10.39      1.19 o 
  -1 -11  10       19.92       16.42      1.30 o 
   0 -11  10       24.68       22.94      1.58 o 
  -3 -10  10        1.60        1.44      0.40 o 
  -2 -10  10        7.29        6.83      0.85 o 
  -1 -10  10        5.27        5.48      0.56 o 
   0 -10  10        4.45        3.78      0.73 o 
   1 -10  10        4.13        5.16      0.79 o 
  -3  -9  10        4.10        5.16      0.73 o 
  -2  -9  10        5.69        8.01      0.99 o 
  -1  -9  10        3.47        3.87      0.50 o 
   0  -9  10        9.29        9.20      1.16 o 
   1  -9  10        5.14        4.26      0.79 o 
  -4  -8  10        3.16        3.05      0.54 o 
  -3  -8  10       17.88       21.11      1.58 o 
  -2  -8  10       32.04       31.64      3.16 o 
  -1  -8  10       12.22       10.76      0.87 o 
   0  -8  10        0.17        0.17      0.31 o 
   1  -8  10        2.39        2.57      0.65 o 
   2  -8  10       22.91       20.94      1.58 o 
  -4  -7  10       30.80       31.55      1.86 o 
  -3  -7  10       76.42       87.91      3.50 o 
  -2  -7  10        4.75        3.37      0.69 o 
  -1  -7  10        8.33        8.49      0.80 o 
   0  -7  10        2.23        3.13      0.73 o 
   1  -7  10        6.72        8.38      1.16 o 
   2  -7  10       17.75       17.98      1.55 o 
  -4  -6  10       18.29       18.20      1.47 o 
  -3  -6  10        0.26        0.17      0.25 o 
  -2  -6  10        2.35        1.65      0.48 o 
  -1  -6  10        0.58        0.86      0.37 o 
   0  -6  10        3.20        4.66      0.90 o 
   1  -6  10        3.23        2.46      0.65 o 
   2  -6  10        0.40        0.20      0.28 o 
  -4  -5  10        1.32        1.50      0.45 o 
  -3  -5  10        2.77        2.62      0.62 o 
  -2  -5  10       24.22       28.09      1.47 o 
  -1  -5  10        9.12        9.51      0.87 o 
   0  -5  10        2.38        1.19      0.48 o 
   1  -5  10        3.31        2.31      0.68 o 
   2  -5  10       11.61       13.46      1.00 o 
  -5  -4  10        7.79        6.10      0.76 o 
  -4  -4  10        0.62        0.62      0.28 o 
  -3  -4  10       10.20       10.10      1.21 o 
  -2  -4  10        4.41        4.87      0.61 o 
  -1  -4  10        0.09        0.15      0.24 o 
   0  -4  10        5.80        7.42      1.13 o 
   1  -4  10        0.62        0.31      0.28 o 
   2  -4  10       14.15       16.25      1.12 o 
   3  -4  10        2.30        1.81      0.51 o 
  -5  -3  10        5.04        3.89      0.68 o 
  -4  -3  10        1.69        1.10      0.42 o 
  -3  -3  10        9.64       12.28      1.35 o 
  -2  -3  10        0.11       -0.04      0.21 o 
  -1  -3  10       10.47       14.20      1.06 o 
   0  -3  10       14.76       16.68      1.69 o 
   1  -3  10       15.69       20.63      1.32 o 
   2  -3  10        7.16        8.87      0.84 o 
   3  -3  10        1.48        1.24      0.45 o 
  -5  -2  10        2.31        2.39      0.39 o 
  -4  -2  10        4.59        4.52      0.82 o 
  -3  -2  10        4.52        6.41      0.99 o 
  -2  -2  10       10.78       14.12      1.05 o 
  -1  -2  10       12.30       14.80      1.08 o 
   0  -2  10       13.29       12.53      1.47 o 
   1  -2  10        9.26        8.51      0.85 o 
   2  -2  10        3.76        3.92      0.57 o 
   3  -2  10        8.53        8.47      1.10 o 
  -5  -1  10        3.37        4.81      0.82 o 
  -4  -1  10        4.81        3.19      0.68 o 
  -3  -1  10        7.28        9.76      1.21 o 
  -2  -1  10       14.56       17.48      1.20 o 
  -1  -1  10      107.60      123.28      3.31 o 
   0  -1  10       32.57       30.28      2.31 o 
   1  -1  10       15.26       17.68      1.24 o 
   2  -1  10        5.09        4.42      0.61 o 
   3  -1  10        4.98        3.98      0.79 o 
  -5   0  10        0.01       -0.16      0.21 o 
  -4   0  10        2.12        2.03      0.56 o 
  -3   0  10        2.74        3.84      0.76 o 
  -2   0  10        7.64        9.76      1.17 o 
  -1   0  10        7.32        4.65      0.61 o 
   0   0  10        5.71        7.51      1.13 o 
   1   0  10       27.33       26.88      1.53 o 
   2   0  10        3.74        3.51      0.63 o 
   3   0  10        6.21        5.95      0.93 o 
  -5   1  10        3.38        4.91      0.82 o 
  -4   1  10        4.84        3.64      0.76 o 
  -3   1  10        7.32        9.06      1.19 o 
  -2   1  10       14.39       15.36      1.14 o 
  -1   1  10      107.83      127.92      4.97 o 
   0   1  10       32.38       35.73      2.51 o 
   1   1  10       15.40       16.76      1.69 o 
   2   1  10        5.34        4.31      0.61 o 
   3   1  10        4.94        4.85      0.85 o 
  -5   2  10        2.29        2.23      0.54 o 
  -4   2  10        4.56        4.18      0.76 o 
  -3   2  10        4.41        5.11      0.90 o 
  -2   2  10       10.70       13.25      1.28 o 
   0   2  10       13.19       10.95      1.38 o 
   1   2  10        9.11        7.65      1.16 o 
   3   2  10        8.64        8.75      1.13 o 
  -5   3  10        5.06        3.36      0.65 o 
  -4   3  10        1.67        1.16      0.48 o 
  -3   3  10        9.57       11.85      1.35 o 
  -2   3  10        0.11        0.23      0.34 o 
  -1   3  10       10.44       12.42      1.55 o 
   0   3  10       14.76       15.49      1.72 o 
   3   3  10        1.49        1.27      0.45 o 
   3   4  10        2.32        1.81      0.51 o 
   3   5  10        0.06        0.37      0.28 o 
   3   6  10        0.22       -0.25      0.28 o 
  -2  -8  11       14.97       15.15      1.24 o 
  -1  -8  11        1.45        0.90      0.30 o 
   0  -8  11        4.14        4.29      0.73 o 
  -3  -7  11       34.71       35.84      1.92 o 
  -2  -7  11       25.19       26.56      1.75 o 
  -1  -7  11        4.38        3.19      0.45 o 
   0  -7  11        4.79        5.81      0.87 o 
   1  -7  11        1.59        2.20      0.56 o 
  -3  -6  11       12.89       14.08      1.24 o 
  -2  -6  11        6.28        6.85      1.02 o 
  -1  -6  11        1.73        1.58      0.33 o 
   0  -6  11        0.28        0.20      0.28 o 
   1  -6  11        1.03        0.56      0.25 o 
  -4  -5  11        2.89        2.77      0.51 o 
  -3  -5  11        1.26        0.99      0.37 o 
  -2  -5  11        2.19        2.30      0.39 o 
  -1  -5  11        0.21        0.38      0.22 o 
   0  -5  11        6.35        7.48      1.07 o 
   1  -5  11        4.57        6.12      0.93 o 
  -4  -4  11       11.32       11.77      1.10 o 
  -3  -4  11       18.41       18.43      1.52 o 
  -2  -4  11        8.79        9.42      1.10 o 
  -1  -4  11        2.81        1.32      0.29 o 
   0  -4  11        0.18        1.04      0.51 o 
   1  -4  11        6.90        6.80      1.02 o 
   2  -4  11        4.62        3.35      0.44 o 
  -4  -3  11        1.69        1.19      0.37 o 
  -3  -3  11        5.66        6.97      0.96 o 
  -2  -3  11        0.53        0.16      0.42 o 
  -1  -3  11        5.39        5.79      0.99 o 
   0  -3  11        3.25        3.02      0.73 o 
   1  -3  11       11.70       14.45      1.50 o 
   2  -3  11       14.64       13.54      0.90 o 
  -4  -2  11        3.15        2.23      0.54 o 
  -3  -2  11       18.98       23.56      1.78 o 
  -2  -2  11       63.75       59.99      2.44 o 
  -1  -2  11       61.30       68.80      3.44 o 
   0  -2  11       12.22       14.31      1.52 o 
   1  -2  11        2.31        2.48      0.62 o 
   2  -2  11        9.77       11.33      0.85 o 
  -4  -1  11        3.06        4.94      0.79 o 
  -3  -1  11       11.16       10.30      1.19 o 
  -2  -1  11       23.52       22.91      1.47 o 
  -1  -1  11       13.59       15.41      1.58 o 
   0  -1  11       38.68       40.86      2.62 o 
   1  -1  11       27.66       27.33      2.88 o 
   2  -1  11       25.80       26.10      1.31 o 
  -4   0  11        6.50        7.79      0.96 o 
  -3   0  11        0.77        0.20      0.31 o 
  -2   0  11       33.63       34.64      1.62 o 
  -1   0  11        0.16       -0.20      0.51 o 
   0   0  11       38.23       49.64      2.91 o 
   1   0  11        1.13        0.95      0.30 o 
   2   0  11       53.71       56.38      2.82 o 
  -4   1  11        3.07        4.74      0.76 o 
  -3   1  11       11.12       12.25      1.33 o 
  -2   1  11       23.39       22.83      1.81 o 
  -1   1  11       13.60       12.16      1.44 o 
   0   1  11       38.48       43.12      2.71 o 
   1   1  11       27.41       27.48      1.54 o 
   2   1  11       26.12       28.81      1.98 o 
  -4   2  11        3.10        2.00      0.51 o 
  -3   2  11       18.96       20.04      1.69 o 
  -2   2  11       63.40       57.18      2.91 o 
   0   2  11       12.27       12.30      1.47 o 
   1   2  11        2.27        1.81      0.54 o 
   2   2  11        9.72       12.70      1.33 o 
   2   3  11       14.77       16.31      1.50 o 
   2   4  11        4.57        5.11      0.82 o 
   2   5  11        6.33        5.67      0.85 o 
  -1  -5  12        1.09        1.07      0.37 o 
   0  -5  12        0.32        0.28      0.23 o 
  -2  -4  12        9.12        7.45      0.85 o 
  -1  -4  12        3.23        3.44      0.68 o 
   0  -4  12        7.02        6.58      0.87 o 
  -3  -3  12        5.42        3.64      0.62 o 
  -2  -3  12        0.86        1.47      0.42 o 
  -1  -3  12        2.45        2.46      0.56 o 
   0  -3  12        1.68        1.30      0.48 o 
  -3  -2  12        1.69        1.78      0.45 o 
  -2  -2  12        6.14        4.12      0.54 o 
  -1  -2  12        0.76        1.38      0.45 o 
   0  -2  12        2.88        3.58      0.71 o 
   1  -2  12        6.31        6.89      0.90 o 
  -3  -1  12        0.19        0.08      0.20 o 
  -2  -1  12        3.10        2.23      0.48 o 
  -1  -1  12       26.65       27.32      1.95 o 
   0  -1  12        6.25        5.33      0.87 o 
   1  -1  12        4.92        4.40      0.73 o 
  -3   0  12        1.54        2.14      0.48 o 
  -2   0  12        0.56        0.62      0.28 o 
  -1   0  12        1.19        1.04      0.45 o 
   0   0  12       11.54       11.97      1.27 o 
                                                 
